# Supplementary material for: (2,4-Difluoro­phen­yl)[1-(1H-1,2,4-triazol-1-yl)cyclo­prop­yl]methanone
Source: Acta Crystallogr Sect E Struct Rep Online. 2011 Oct 12;67(Pt 11):o2913. doi: 10.1107/S1600536811040037 (PMC3247327; doi:10.1107/S1600536811040037)
Supplement: Supplementary file 1 [file e-67-o2913-sup1.cif]

##############################################################################
#                                                                            #
# This CIF contains the data in a paper accepted for publication in          #
# Acta Crystallographica Section E. It conforms to the requirements of       #
# Notes for Authors for Acta Crystallographica Section E, and has been       #
# peer reviewed under the auspices of the IUCr Commission on Journals.       #
#                                                                            #
# Full details of the Crystallographic Information File format               #
# are given in the paper "The Crystallographic Information File (CIF):       #
# a New Standard Archive File for Crystallography" by S. R. Hall, F. H.      #
# Allen and I. D. Brown [Acta Cryst. (1991), A47, 655-685].                  #
#                                                                            #
# The current version of the core CIF dictionary is obtainable from          #
# ftp://ftp.iucr.org/pub/cif_core.dic.                                       #
#                                                                            #
# Software is freely available for graphical display of the structure(s)     #
# in this CIF. For information consult the CIF software page                 #
# http://www.iucr.org/resources/cif/software.                                #
#                                                                            #
# This file may be used for bona fide research purposes within the           #
# scientific community so long as proper attribution is given to the journal # 
# article from which it was obtained.                                        #
#                                                                            #
##############################################################################
data_I
_audit_creation_method     SHELXL-97
_chemical_name_systematic
;
(2,4-Difluorophenyl)[1-(1<i>H</i>-1,2,4-triazol-1-yl)cyclopropyl]methanone
;
_chemical_name_common     ?
_chemical_formula_moiety     'C12 H9 F2 N3 O'
_chemical_formula_sum     'C12 H9 F2 N3 O'
_chemical_formula_iupac     'C12 H9 F2 N3 O'
_chemical_formula_weight     249.22
_chemical_melting_point     362.15
_symmetry_cell_setting     triclinic
_symmetry_space_group_name_H-M     'P -1'
loop_
    _symmetry_equiv_pos_as_xyz
    'x, y, z'
    '-x, -y, -z'
_cell_length_a     9.6067(11)
_cell_length_b     11.4840(13)
_cell_length_c     11.9127(14)
_cell_angle_alpha     73.6520(10)
_cell_angle_beta     84.202(2)
_cell_angle_gamma     69.2600(10)
_cell_volume     1179.4(2)
_cell_formula_units_Z     4
_cell_measurement_reflns_used     2449
_cell_measurement_theta_min     4.884
_cell_measurement_theta_max     52.476
_cell_measurement_temperature     298(2)
_exptl_crystal_description     block
_exptl_crystal_colour     colourless
_exptl_crystal_size_max     0.49
_exptl_crystal_size_mid     0.40
_exptl_crystal_size_min     0.38
_exptl_crystal_density_diffrn     1.404
_exptl_crystal_density_meas     ?
_exptl_crystal_density_method     'not measured'
_exptl_crystal_F_000     512
_exptl_absorpt_coefficient_mu     0.115
_exptl_absorpt_correction_type     multi-scan
_exptl_absorpt_process_details     '(ABSCOR; Higashi, 1995)'
_exptl_absorpt_correction_T_min     0.9830
_exptl_absorpt_correction_T_max     0.9864
_exptl_special_details
;
;
_diffrn_ambient_temperature     298(2)
_diffrn_radiation_type     MoK\a
_diffrn_radiation_wavelength     0.71073
_diffrn_radiation_source     'fine-focus sealed tube'
_diffrn_radiation_monochromator     graphite
_diffrn_measurement_device_type     'Rigaku R-AXIS CCD detector'
_diffrn_measurement_method     '\f and \w'
_diffrn_detector_area_resol_mean     ?
_diffrn_reflns_number     5900
_diffrn_reflns_av_R_equivalents     0.0168
_diffrn_reflns_av_sigmaI/netI     0.0343
_diffrn_reflns_theta_min     2.44
_diffrn_reflns_theta_max     25.01
_diffrn_reflns_theta_full     25.01
_diffrn_measured_fraction_theta_max     0.979
_diffrn_measured_fraction_theta_full     0.979
_diffrn_reflns_limit_h_min     -10
_diffrn_reflns_limit_h_max     11
_diffrn_reflns_limit_k_min     -13
_diffrn_reflns_limit_k_max     12
_diffrn_reflns_limit_l_min     -13
_diffrn_reflns_limit_l_max     14
_refine_special_details
;
Refinement of <i>F</i>^2^ against ALL reflections. The weighted <i>R</i>-factor
<i>wR</i> and goodness of fit <i>S</i> are based on <i>F</i>^2^, conventional
<i>R</i>-factors <i>R</i> are based on <i>F</i>, with <i>F</i> set to zero for
negative <i>F</i>^2^. The threshold expression of <i>F</i>^2^ >
\s(<i>F</i>^2^) is used only for calculating <i>R</i>-factors(gt) <i>etc</i>.
and is not relevant to the choice of reflections for refinement.
<i>R</i>-factors based on <i>F</i>^2^ are statistically about twice as large
as those based on <i>F</i>, and <i>R</i>- factors based on ALL data will be
even larger.
;
_reflns_number_total     4080
_reflns_number_gt     2816
_reflns_threshold_expression     I>2sigma(I)
_refine_ls_structure_factor_coef     Fsqd
_refine_ls_matrix_type     full
_refine_ls_R_factor_all     0.0654
_refine_ls_R_factor_gt     0.0381
_refine_ls_wR_factor_gt     0.0910
_refine_ls_wR_factor_ref     0.1106
_refine_ls_goodness_of_fit_ref     1.022
_refine_ls_restrained_S_all     1.022
_refine_ls_number_reflns     4080
_refine_ls_number_parameters     326
_refine_ls_number_restraints     0
_refine_ls_hydrogen_treatment     constr
_refine_ls_weighting_scheme     calc
_refine_ls_weighting_details
         'calc w=1/[\s^2^(Fo^2^)+(0.0469P)^2^+0.2296P] where P=(Fo^2^+2Fc^2^)/3'
_atom_sites_solution_hydrogens     geom
_atom_sites_solution_primary     direct
_atom_sites_solution_secondary     difmap
_refine_ls_shift/su_max     0.000
_refine_ls_shift/su_mean     0.000
_refine_diff_density_max     0.144
_refine_diff_density_min     -0.159
_refine_ls_extinction_method     'SHELXL97 (Sheldrick, 2008)'
_refine_ls_extinction_coef     0.0200(19)
_refine_ls_extinction_expression
                                  'Fc^*^=kFc[1+0.001xFc^2^\l^3^/sin(2\q)]^-1/4^'
loop_
    _atom_type_symbol
    _atom_type_description
    _atom_type_scat_dispersion_real
    _atom_type_scat_dispersion_imag
    _atom_type_scat_source
    'C' 'C' 0.0033 0.0016
                         'International Tables Vol C Tables 4.2.6.8 and 6.1.1.4'
    'H' 'H' 0.0000 0.0000
                         'International Tables Vol C Tables 4.2.6.8 and 6.1.1.4'
    'N' 'N' 0.0061 0.0033
                         'International Tables Vol C Tables 4.2.6.8 and 6.1.1.4'
    'O' 'O' 0.0106 0.0060
                         'International Tables Vol C Tables 4.2.6.8 and 6.1.1.4'
    'F' 'F' 0.0171 0.0103
                         'International Tables Vol C Tables 4.2.6.8 and 6.1.1.4'
_computing_data_collection     '<i>R-AXIS II Software</i> (Rigaku, 1997)'
_computing_cell_refinement     '<i>R-AXIS II Software</i> (Rigaku, 1997)'
_computing_data_reduction     '<i>R-AXIS II Software</i> (Rigaku, 1997)'
_computing_structure_solution     'SHELXS97 (Sheldrick, 2008)'
_computing_structure_refinement     'SHELXL97 (Sheldrick, 2008)'
_computing_molecular_graphics
                                'TEXSAN (Molecular Structure Corporation, 1992)'
_computing_publication_material     'SHELXL97 (Sheldrick, 2008)'
loop_
    _atom_site_type_symbol
    _atom_site_label
    _atom_site_fract_x
    _atom_site_fract_y
    _atom_site_fract_z
    _atom_site_U_iso_or_equiv
    _atom_site_adp_type
    _atom_site_calc_flag
    _atom_site_refinement_flags
    _atom_site_occupancy
    _atom_site_symmetry_multiplicity
    _atom_site_disorder_assembly
    _atom_site_disorder_group
    F F1 1.40947(15) 0.64219(16) 0.00685(15) 0.1017(5) Uani d . 1 1 . .
    F F2 0.96387(13) 0.81942(11) 0.18986(12) 0.0717(4) Uani d . 1 1 . .
    F F3 0.93617(18) 0.62666(18) 0.51796(17) 0.1195(6) Uani d . 1 1 . .
    F F4 0.49568(16) 0.58407(11) 0.69708(13) 0.0857(4) Uani d . 1 1 . .
    C C1 1.2783(2) 0.6334(2) 0.0552(2) 0.0647(6) Uani d . 1 1 . .
    C C2 1.2443(2) 0.5265(2) 0.0588(2) 0.0668(6) Uani d . 1 1 . .
    H H2A 1.3102 0.4597 0.0302 0.080 Uiso calc R 1 1 . .
    C C3 1.1099(2) 0.52091(19) 0.10591(18) 0.0584(5) Uani d . 1 1 . .
    H H3A 1.0851 0.4485 0.1102 0.070 Uiso calc R 1 1 . .
    C C4 1.0094(2) 0.62149(17) 0.14757(16) 0.0478(5) Uani d . 1 1 . .
    C C5 1.0544(2) 0.72398(18) 0.14347(17) 0.0512(5) Uani d . 1 1 . .
    C C6 1.1876(2) 0.7330(2) 0.09827(18) 0.0591(6) Uani d . 1 1 . .
    H H6A 1.2151 0.8033 0.0969 0.071 Uiso calc R 1 1 . .
    C C7 0.8640(2) 0.61067(19) 0.19488(18) 0.0556(5) Uani d . 1 1 . .
    C C8 0.7238(2) 0.72473(17) 0.16397(16) 0.0463(5) Uani d . 1 1 . .
    C C9 0.5788(2) 0.7042(2) 0.1994(2) 0.0678(6) Uani d . 1 1 . .
    H H9A 0.4949 0.7541 0.1470 0.081 Uiso calc R 1 1 . .
    H H9B 0.5817 0.6175 0.2403 0.081 Uiso calc R 1 1 . .
    C C10 0.6327(3) 0.7735(2) 0.26206(19) 0.0700(6) Uani d . 1 1 . .
    H H10A 0.6689 0.7291 0.3413 0.084 Uiso calc R 1 1 . .
    H H10B 0.5820 0.8658 0.2480 0.084 Uiso calc R 1 1 . .
    N N2 0.7482(2) 0.78048(16) -0.04611(14) 0.0591(5) Uani d . 1 1 . .
    N N3 0.7144(2) 0.99200(16) -0.08345(15) 0.0647(5) Uani d . 1 1 . .
    C C13 0.8010(3) 0.6783(3) 0.5629(2) 0.0762(7) Uani d . 1 1 . .
    C C14 0.7534(3) 0.8061(2) 0.5600(2) 0.0788(7) Uani d . 1 1 . .
    H H14A 0.8135 0.8558 0.5296 0.095 Uiso calc R 1 1 . .
    C C15 0.6152(3) 0.8589(2) 0.6032(2) 0.0691(7) Uani d . 1 1 . .
    H H15A 0.5821 0.9455 0.6030 0.083 Uiso calc R 1 1 . .
    C C16 0.5225(2) 0.78710(18) 0.64746(18) 0.0573(6) Uani d . 1 1 . .
    C C17 0.5794(3) 0.65813(19) 0.64870(19) 0.0604(6) Uani d . 1 1 . .
    C C18 0.7182(3) 0.6007(2) 0.6075(2) 0.0690(6) Uani d . 1 1 . .
    H H18A 0.7540 0.5134 0.6100 0.083 Uiso calc R 1 1 . .
    C C19 0.3729(3) 0.8500(2) 0.69230(19) 0.0678(6) Uani d . 1 1 . .
    C C20 0.2382(2) 0.83360(19) 0.65607(17) 0.0582(5) Uani d . 1 1 . .
    C C21 0.1380(3) 0.7875(3) 0.7494(2) 0.0928(9) Uani d . 1 1 . .
    H H21A 0.0900 0.7320 0.7342 0.111 Uiso calc R 1 1 . .
    H H21B 0.1660 0.7684 0.8303 0.111 Uiso calc R 1 1 . .
    C C22 0.0889(3) 0.9228(3) 0.6814(2) 0.0884(8) Uani d . 1 1 . .
    H H22A 0.0864 0.9871 0.7204 0.106 Uiso calc R 1 1 . .
    H H22B 0.0105 0.9507 0.6244 0.106 Uiso calc R 1 1 . .
    N N6 0.2577(2) 0.69776(17) 0.41577(15) 0.0633(5) Uani d . 1 1 . .
    N N5 0.26550(18) 0.87964(14) 0.44550(14) 0.0533(4) Uani d . 1 1 . .
    C C12 0.7074(2) 0.94269(18) 0.02927(17) 0.0536(5) Uani d . 1 1 . .
    H H12A 0.6907 0.9894 0.0846 0.064 Uiso calc R 1 1 . .
    C C11 0.7406(3) 0.8883(2) -0.12474(18) 0.0662(6) Uani d . 1 1 . .
    H H11A 0.7525 0.8930 -0.2042 0.079 Uiso calc R 1 1 . .
    N N1 0.72688(16) 0.81780(13) 0.05495(12) 0.0423(4) Uani d . 1 1 . .
    N N4 0.25081(17) 0.79612(14) 0.54907(13) 0.0464(4) Uani d . 1 1 . .
    C C24 0.2467(2) 0.68990(19) 0.52741(19) 0.0588(5) Uani d . 1 1 . .
    H H24A 0.2371 0.6190 0.5847 0.071 Uiso calc R 1 1 . .
    C C23 0.2694(2) 0.81488(19) 0.37037(18) 0.0542(5) Uani d . 1 1 . .
    H H23A 0.2797 0.8479 0.2904 0.065 Uiso calc R 1 1 . .
    O O1 0.85746(19) 0.50900(16) 0.25590(17) 0.0984(6) Uani d . 1 1 . .
    O O2 0.3590(2) 0.9191(2) 0.75643(18) 0.1132(7) Uani d . 1 1 . .
loop_
    _atom_site_aniso_label
    _atom_site_aniso_U_11
    _atom_site_aniso_U_22
    _atom_site_aniso_U_33
    _atom_site_aniso_U_12
    _atom_site_aniso_U_13
    _atom_site_aniso_U_23
    F1 0.0625(9) 0.1236(13) 0.1359(14) -0.0376(9) 0.0205(9) -0.0597(11)
    F2 0.0660(8) 0.0637(8) 0.0980(10) -0.0180(6) -0.0012(7) -0.0458(7)
    F3 0.0818(12) 0.1246(14) 0.1586(17) -0.0256(10) -0.0010(10) -0.0595(13)
    F4 0.1023(11) 0.0479(7) 0.1065(11) -0.0320(7) -0.0159(8) -0.0061(7)
    C1 0.0459(12) 0.0778(16) 0.0745(15) -0.0183(11) -0.0014(10) -0.0297(13)
    C2 0.0566(14) 0.0630(14) 0.0824(16) -0.0086(11) -0.0069(11) -0.0345(12)
    C3 0.0601(13) 0.0419(11) 0.0718(14) -0.0118(10) -0.0159(11) -0.0146(10)
    C4 0.0504(11) 0.0401(10) 0.0495(11) -0.0122(9) -0.0116(9) -0.0065(8)
    C5 0.0519(12) 0.0468(11) 0.0566(12) -0.0101(9) -0.0101(9) -0.0215(9)
    C6 0.0542(13) 0.0580(13) 0.0741(15) -0.0230(10) -0.0108(11) -0.0225(11)
    C7 0.0643(13) 0.0430(12) 0.0546(12) -0.0207(10) -0.0066(10) -0.0001(9)
    C8 0.0522(11) 0.0431(11) 0.0444(11) -0.0203(9) -0.0006(9) -0.0075(8)
    C9 0.0594(13) 0.0629(14) 0.0797(16) -0.0295(11) 0.0040(11) -0.0068(12)
    C10 0.0797(16) 0.0751(15) 0.0522(13) -0.0272(13) 0.0119(11) -0.0155(11)
    N2 0.0828(13) 0.0495(10) 0.0472(10) -0.0189(9) -0.0041(8) -0.0197(8)
    N3 0.0933(14) 0.0466(10) 0.0496(11) -0.0238(9) -0.0031(9) -0.0048(8)
    C13 0.0669(16) 0.0743(17) 0.0896(18) -0.0180(14) -0.0208(13) -0.0258(14)
    C14 0.0871(19) 0.0678(16) 0.0901(18) -0.0367(15) -0.0249(15) -0.0121(14)
    C15 0.0893(18) 0.0437(12) 0.0798(16) -0.0221(12) -0.0336(14) -0.0140(11)
    C16 0.0774(15) 0.0406(11) 0.0577(13) -0.0164(10) -0.0262(11) -0.0146(9)
    C17 0.0800(16) 0.0407(11) 0.0635(14) -0.0227(11) -0.0236(11) -0.0075(10)
    C18 0.0771(16) 0.0447(12) 0.0835(16) -0.0082(12) -0.0308(13) -0.0198(11)
    C19 0.0935(18) 0.0516(13) 0.0608(14) -0.0151(12) -0.0176(12) -0.0253(11)
    C20 0.0743(14) 0.0527(12) 0.0469(12) -0.0143(11) -0.0016(10) -0.0210(10)
    C21 0.117(2) 0.112(2) 0.0538(15) -0.0430(19) 0.0201(14) -0.0304(15)
    C22 0.0852(18) 0.094(2) 0.0825(18) -0.0074(15) 0.0070(14) -0.0493(16)
    N6 0.0885(13) 0.0544(11) 0.0570(11) -0.0311(10) 0.0008(9) -0.0215(9)
    N5 0.0702(11) 0.0415(9) 0.0490(10) -0.0234(8) 0.0010(8) -0.0078(8)
    C12 0.0735(14) 0.0383(11) 0.0507(12) -0.0181(10) -0.0012(10) -0.0151(9)
    C11 0.0932(17) 0.0598(14) 0.0409(12) -0.0215(12) -0.0025(11) -0.0111(11)
    N1 0.0511(9) 0.0361(8) 0.0403(8) -0.0138(7) -0.0024(7) -0.0117(7)
    N4 0.0597(10) 0.0391(8) 0.0428(9) -0.0187(7) -0.0004(7) -0.0121(7)
    C24 0.0857(15) 0.0456(12) 0.0534(13) -0.0350(11) 0.0014(10) -0.0105(9)
    C23 0.0663(13) 0.0528(12) 0.0447(11) -0.0221(10) 0.0050(9) -0.0140(9)
    O1 0.0834(12) 0.0565(10) 0.1217(15) -0.0247(9) -0.0031(10) 0.0301(10)
    O2 0.1266(16) 0.1143(15) 0.1246(16) -0.0233(12) -0.0190(12) -0.0879(14)
_geom_special_details
;
All e.s.d.'s (except the e.s.d. in the dihedral angle between two l.s. planes)
are estimated using the full covariance matrix. The cell e.s.d.'s are taken
into account individually in the estimation of e.s.d.'s in distances, angles
and torsion angles; correlations between e.s.d.'s in cell parameters are only
used when they are defined by crystal symmetry. An approximate (isotropic)
treatment of cell e.s.d.'s is used for estimating e.s.d.'s involving l.s.
planes.
;
loop_
    _geom_bond_atom_site_label_1
    _geom_bond_atom_site_label_2
    _geom_bond_site_symmetry_2
    _geom_bond_distance
    _geom_bond_publ_flag
    F1 C1 . 1.357(3) ?
    F2 C5 . 1.354(2) ?
    F3 C13 . 1.348(3) ?
    F4 C17 . 1.348(2) ?
    C1 C6 . 1.366(3) ?
    C1 C2 . 1.366(3) ?
    C2 C3 . 1.371(3) ?
    C2 H2A . 0.9300 ?
    C3 C4 . 1.396(3) ?
    C3 H3A . 0.9300 ?
    C4 C5 . 1.378(3) ?
    C4 C7 . 1.486(3) ?
    C5 C6 . 1.364(3) ?
    C6 H6A . 0.9300 ?
    C7 O1 . 1.209(2) ?
    C7 C8 . 1.498(3) ?
    C8 N1 . 1.436(2) ?
    C8 C9 . 1.494(3) ?
    C8 C10 . 1.503(3) ?
    C9 C10 . 1.470(3) ?
    C9 H9A . 0.9700 ?
    C9 H9B . 0.9700 ?
    C10 H10A . 0.9700 ?
    C10 H10B . 0.9700 ?
    N2 C11 . 1.309(3) ?
    N2 N1 . 1.361(2) ?
    N3 C12 . 1.307(2) ?
    N3 C11 . 1.348(3) ?
    C13 C18 . 1.364(3) ?
    C13 C14 . 1.365(3) ?
    C14 C15 . 1.364(3) ?
    C14 H14A . 0.9300 ?
    C15 C16 . 1.390(3) ?
    C15 H15A . 0.9300 ?
    C16 C17 . 1.382(3) ?
    C16 C19 . 1.483(3) ?
    C17 C18 . 1.371(3) ?
    C18 H18A . 0.9300 ?
    C19 O2 . 1.215(2) ?
    C19 C20 . 1.493(3) ?
    C20 N4 . 1.437(2) ?
    C20 C22 . 1.498(3) ?
    C20 C21 . 1.502(3) ?
    C21 C22 . 1.464(4) ?
    C21 H21A . 0.9700 ?
    C21 H21B . 0.9700 ?
    C22 H22A . 0.9700 ?
    C22 H22B . 0.9700 ?
    N6 C24 . 1.303(3) ?
    N6 C23 . 1.342(3) ?
    N5 C23 . 1.305(2) ?
    N5 N4 . 1.363(2) ?
    C12 N1 . 1.327(2) ?
    C12 H12A . 0.9300 ?
    C11 H11A . 0.9300 ?
    N4 C24 . 1.330(2) ?
    C24 H24A . 0.9300 ?
    C23 H23A . 0.9300 ?
loop_
    _geom_angle_atom_site_label_1
    _geom_angle_atom_site_label_2
    _geom_angle_atom_site_label_3
    _geom_angle_site_symmetry_1
    _geom_angle_site_symmetry_3
    _geom_angle
    _geom_angle_publ_flag
    F1 C1 C6 . . 117.4(2) ?
    F1 C1 C2 . . 118.9(2) ?
    C6 C1 C2 . . 123.7(2) ?
    C1 C2 C3 . . 117.9(2) ?
    C1 C2 H2A . . 121.1 ?
    C3 C2 H2A . . 121.1 ?
    C2 C3 C4 . . 121.47(19) ?
    C2 C3 H3A . . 119.3 ?
    C4 C3 H3A . . 119.3 ?
    C5 C4 C3 . . 116.77(19) ?
    C5 C4 C7 . . 124.50(17) ?
    C3 C4 C7 . . 118.72(17) ?
    F2 C5 C6 . . 117.88(17) ?
    F2 C5 C4 . . 118.42(18) ?
    C6 C5 C4 . . 123.66(18) ?
    C5 C6 C1 . . 116.47(19) ?
    C5 C6 H6A . . 121.8 ?
    C1 C6 H6A . . 121.8 ?
    O1 C7 C4 . . 120.29(19) ?
    O1 C7 C8 . . 119.54(19) ?
    C4 C7 C8 . . 120.14(16) ?
    N1 C8 C9 . . 116.98(16) ?
    N1 C8 C7 . . 115.56(15) ?
    C9 C8 C7 . . 118.05(17) ?
    N1 C8 C10 . . 117.75(16) ?
    C9 C8 C10 . . 58.74(14) ?
    C7 C8 C10 . . 117.95(17) ?
    C10 C9 C8 . . 60.96(14) ?
    C10 C9 H9A . . 117.7 ?
    C8 C9 H9A . . 117.7 ?
    C10 C9 H9B . . 117.7 ?
    C8 C9 H9B . . 117.7 ?
    H9A C9 H9B . . 114.8 ?
    C9 C10 C8 . . 60.30(14) ?
    C9 C10 H10A . . 117.7 ?
    C8 C10 H10A . . 117.7 ?
    C9 C10 H10B . . 117.7 ?
    C8 C10 H10B . . 117.7 ?
    H10A C10 H10B . . 114.9 ?
    C11 N2 N1 . . 101.85(15) ?
    C12 N3 C11 . . 101.76(17) ?
    F3 C13 C18 . . 118.3(2) ?
    F3 C13 C14 . . 118.2(3) ?
    C18 C13 C14 . . 123.4(3) ?
    C15 C14 C13 . . 118.1(2) ?
    C15 C14 H14A . . 120.9 ?
    C13 C14 H14A . . 120.9 ?
    C14 C15 C16 . . 122.0(2) ?
    C14 C15 H15A . . 119.0 ?
    C16 C15 H15A . . 119.0 ?
    C17 C16 C15 . . 116.4(2) ?
    C17 C16 C19 . . 124.0(2) ?
    C15 C16 C19 . . 119.55(19) ?
    F4 C17 C18 . . 118.42(19) ?
    F4 C17 C16 . . 117.9(2) ?
    C18 C17 C16 . . 123.6(2) ?
    C13 C18 C17 . . 116.4(2) ?
    C13 C18 H18A . . 121.8 ?
    C17 C18 H18A . . 121.8 ?
    O2 C19 C16 . . 119.7(2) ?
    O2 C19 C20 . . 119.5(2) ?
    C16 C19 C20 . . 120.83(17) ?
    N4 C20 C19 . . 116.14(18) ?
    N4 C20 C22 . . 116.23(18) ?
    C19 C20 C22 . . 117.79(19) ?
    N4 C20 C21 . . 117.26(19) ?
    C19 C20 C21 . . 118.64(19) ?
    C22 C20 C21 . . 58.42(17) ?
    C22 C21 C20 . . 60.67(17) ?
    C22 C21 H21A . . 117.7 ?
    C20 C21 H21A . . 117.7 ?
    C22 C21 H21B . . 117.7 ?
    C20 C21 H21B . . 117.7 ?
    H21A C21 H21B . . 114.8 ?
    C21 C22 C20 . . 60.91(16) ?
    C21 C22 H22A . . 117.7 ?
    C20 C22 H22A . . 117.7 ?
    C21 C22 H22B . . 117.7 ?
    C20 C22 H22B . . 117.7 ?
    H22A C22 H22B . . 114.8 ?
    C24 N6 C23 . . 102.17(16) ?
    C23 N5 N4 . . 102.04(15) ?
    N3 C12 N1 . . 111.64(17) ?
    N3 C12 H12A . . 124.2 ?
    N1 C12 H12A . . 124.2 ?
    N2 C11 N3 . . 115.84(18) ?
    N2 C11 H11A . . 122.1 ?
    N3 C11 H11A . . 122.1 ?
    C12 N1 N2 . . 108.90(15) ?
    C12 N1 C8 . . 132.04(15) ?
    N2 N1 C8 . . 119.02(14) ?
    C24 N4 N5 . . 108.55(15) ?
    C24 N4 C20 . . 131.78(17) ?
    N5 N4 C20 . . 119.64(15) ?
    N6 C24 N4 . . 111.46(18) ?
    N6 C24 H24A . . 124.3 ?
    N4 C24 H24A . . 124.3 ?
    N5 C23 N6 . . 115.78(18) ?
    N5 C23 H23A . . 122.1 ?
    N6 C23 H23A . . 122.1 ?
loop_
    _geom_torsion_atom_site_label_1
    _geom_torsion_atom_site_label_2
    _geom_torsion_atom_site_label_3
    _geom_torsion_atom_site_label_4
    _geom_torsion_site_symmetry_1
    _geom_torsion_site_symmetry_2
    _geom_torsion_site_symmetry_3
    _geom_torsion_site_symmetry_4
    _geom_torsion
    _geom_torsion_publ_flag
    F1 C1 C2 C3 . . . . -178.8(2) ?
    C6 C1 C2 C3 . . . . 1.6(4) ?
    C1 C2 C3 C4 . . . . 0.9(3) ?
    C2 C3 C4 C5 . . . . -2.6(3) ?
    C2 C3 C4 C7 . . . . 178.48(19) ?
    C3 C4 C5 F2 . . . . -175.89(17) ?
    C7 C4 C5 F2 . . . . 2.9(3) ?
    C3 C4 C5 C6 . . . . 2.1(3) ?
    C7 C4 C5 C6 . . . . -179.09(19) ?
    F2 C5 C6 C1 . . . . 178.18(18) ?
    C4 C5 C6 C1 . . . . 0.2(3) ?
    F1 C1 C6 C5 . . . . 178.23(19) ?
    C2 C1 C6 C5 . . . . -2.1(3) ?
    C5 C4 C7 O1 . . . . -137.7(2) ?
    C3 C4 C7 O1 . . . . 41.0(3) ?
    C5 C4 C7 C8 . . . . 44.3(3) ?
    C3 C4 C7 C8 . . . . -136.94(19) ?
    O1 C7 C8 N1 . . . . -152.1(2) ?
    C4 C7 C8 N1 . . . . 25.9(2) ?
    O1 C7 C8 C9 . . . . -6.6(3) ?
    C4 C7 C8 C9 . . . . 171.43(17) ?
    O1 C7 C8 C10 . . . . 60.9(3) ?
    C4 C7 C8 C10 . . . . -121.1(2) ?
    N1 C8 C9 C10 . . . . -107.59(19) ?
    C7 C8 C9 C10 . . . . 107.3(2) ?
    N1 C8 C10 C9 . . . . 106.28(19) ?
    C7 C8 C10 C9 . . . . -107.5(2) ?
    F3 C13 C14 C15 . . . . 178.6(2) ?
    C18 C13 C14 C15 . . . . -0.7(4) ?
    C13 C14 C15 C16 . . . . -1.0(3) ?
    C14 C15 C16 C17 . . . . 1.9(3) ?
    C14 C15 C16 C19 . . . . -179.5(2) ?
    C15 C16 C17 F4 . . . . 176.35(18) ?
    C19 C16 C17 F4 . . . . -2.2(3) ?
    C15 C16 C17 C18 . . . . -1.1(3) ?
    C19 C16 C17 C18 . . . . -179.7(2) ?
    F3 C13 C18 C17 . . . . -177.9(2) ?
    C14 C13 C18 C17 . . . . 1.4(3) ?
    F4 C17 C18 C13 . . . . -177.89(19) ?
    C16 C17 C18 C13 . . . . -0.5(3) ?
    C17 C16 C19 O2 . . . . 132.8(2) ?
    C15 C16 C19 O2 . . . . -45.8(3) ?
    C17 C16 C19 C20 . . . . -49.5(3) ?
    C15 C16 C19 C20 . . . . 131.9(2) ?
    O2 C19 C20 N4 . . . . 156.3(2) ?
    C16 C19 C20 N4 . . . . -21.4(3) ?
    O2 C19 C20 C22 . . . . 11.7(3) ?
    C16 C19 C20 C22 . . . . -166.0(2) ?
    O2 C19 C20 C21 . . . . -55.6(3) ?
    C16 C19 C20 C21 . . . . 126.7(2) ?
    N4 C20 C21 C22 . . . . -105.5(2) ?
    C19 C20 C21 C22 . . . . 106.7(2) ?
    N4 C20 C22 C21 . . . . 107.2(2) ?
    C19 C20 C22 C21 . . . . -108.2(2) ?
    C11 N3 C12 N1 . . . . -0.4(2) ?
    N1 N2 C11 N3 . . . . -0.8(3) ?
    C12 N3 C11 N2 . . . . 0.8(3) ?
    N3 C12 N1 N2 . . . . -0.1(2) ?
    N3 C12 N1 C8 . . . . -177.66(18) ?
    C11 N2 N1 C12 . . . . 0.5(2) ?
    C11 N2 N1 C8 . . . . 178.46(17) ?
    C9 C8 N1 C12 . . . . 93.1(2) ?
    C7 C8 N1 C12 . . . . -121.0(2) ?
    C10 C8 N1 C12 . . . . 26.0(3) ?
    C9 C8 N1 N2 . . . . -84.3(2) ?
    C7 C8 N1 N2 . . . . 61.6(2) ?
    C10 C8 N1 N2 . . . . -151.36(17) ?
    C23 N5 N4 C24 . . . . -0.2(2) ?
    C23 N5 N4 C20 . . . . -178.35(17) ?
    C19 C20 N4 C24 . . . . 115.3(2) ?
    C22 C20 N4 C24 . . . . -99.5(3) ?
    C21 C20 N4 C24 . . . . -33.2(3) ?
    C19 C20 N4 N5 . . . . -67.0(2) ?
    C22 C20 N4 N5 . . . . 78.1(2) ?
    C21 C20 N4 N5 . . . . 144.4(2) ?
    C23 N6 C24 N4 . . . . 0.2(2) ?
    N5 N4 C24 N6 . . . . 0.0(2) ?
    C20 N4 C24 N6 . . . . 177.81(19) ?
    N4 N5 C23 N6 . . . . 0.4(2) ?
    C24 N6 C23 N5 . . . . -0.4(2) ?
loop_
    _geom_hbond_atom_site_label_D
    _geom_hbond_atom_site_label_H
    _geom_hbond_atom_site_label_A
    _geom_hbond_site_symmetry_A
    _geom_hbond_distance_DH
    _geom_hbond_distance_HA
    _geom_hbond_distance_DA
    _geom_hbond_angle_DHA
    C12 H12A O2 2_676 0.93 2.35 3.268(2) 171.4
    C24 H24A O1 2_666 0.93 2.37 3.265(3) 161.3
data_global
_journal_date_recd_electronic     2011-09-17
_journal_date_accepted     2011-09-29
_journal_name_full     'Acta Crystallographica, Section E'
_journal_year     2011
_journal_volume     67
_journal_issue     11
_journal_page_first     o2913
_journal_page_last     o2913
_journal_paper_category     QO
_journal_coeditor_code     CV5156
_publ_contact_author_name     'Vice Prof. Chunli Wu'
_publ_contact_author_address
;  School of Pharmaceutical Sciences
   Zhengzhou Univresity
   Zhengzhou 450001
   People's Republic of China
;
_publ_contact_author_email     kedi2009@126.com
_publ_contact_author_fax     86-371-67781739
_publ_contact_author_phone     86-371-67781049
_publ_section_title
;
(2,4-Difluorophenyl)[1-(1<i>H</i>-1,2,4-triazol-1-yl)cyclopropyl]methanone
;
loop_
    _publ_author_name
    _publ_author_address
    'Chunli Wu'
;  School of Pharmaceutical Sciences
   Zhengzhou Univresity
   Zhengzhou 450001
   People's Republic of China
;
    'Wei Lei'
;  School of Pharmaceutical Sciences
   Zhengzhou Univresity
   Zhengzhou 450001
   People's Republic of China
;
    'Huiyan Ma'
;  School of Pharmaceutical Sciences
   Zhengzhou Univresity
   Zhengzhou 450001
   People's Republic of China
;
    'Jiabin Qiao'
;  School of Pharmaceutical Sciences
   Zhengzhou Univresity
   Zhengzhou 450001
   People's Republic of China
;
    'Aixing Li'
;  School of Pharmaceutical Sciences
   Zhengzhou Univresity
   Zhengzhou 450001
   People's Republic of China
;
