# Supplementary material for: (2,4-Difluoro­phen­yl)[1-(1H-1,2,4-triazol-1-yl)cyclo­prop­yl]methanone
Source: Acta Crystallogr Sect E Struct Rep Online. 2011 Oct 12;67(Pt 11):o2913. doi: 10.1107/S1600536811040037 (PMC3247327; doi:10.1107/S1600536811040037)
Supplement: Supplementary file 2 [file e-67-o2913-Isup2.hkl]

# 
# h,k,l, Fc-squared, Fo-squared, sigma(Fo-squared) and status flag 
# 
data_I
_shelx_title ' 110705d in P-1' 
_shelx_refln_list_code          4 
_shelx_F_calc_maximum      198.52 
_exptl_crystal_F_000       512.00 
_reflns_d_resolution_high  0.8405 
 
loop_ 
 _symmetry_equiv_pos_as_xyz 
 'x, y, z' 
 '-x, -y, -z' 
 
_cell_length_a     9.6067 
_cell_length_b    11.4840 
_cell_length_c    11.9127 
_cell_angle_alpha  73.652 
_cell_angle_beta   84.202 
_cell_angle_gamma  69.260 
 
_shelx_F_squared_multiplier     1.000 
 
loop_ 
 _refln_index_h 
 _refln_index_k 
 _refln_index_l 
 _refln_F_squared_calc 
 _refln_F_squared_meas 
 _refln_F_squared_sigma 
 _refln_observed_status 
   2   0   0     8868.47     8891.62    426.04 o 
   3   0   0      533.42      520.82      7.45 o 
   4   0   0     2546.14     2641.23     34.08 o 
   5   0   0      118.42      116.74      2.89 o 
   6   0   0     1076.20     1043.22     17.58 o 
   7   0   0      132.00      126.14      4.20 o 
   8   0   0      145.18      143.80      5.97 o 
   9   0   0       99.20      101.78      5.47 o 
  10   0   0        3.49        0.56      2.66 o 
 -10   1   0        0.81       -2.02      2.52 o 
  -9   1   0        4.50       -1.01      2.10 o 
  -8   1   0        2.27        3.70      2.19 o 
  -7   1   0        5.77        5.30      1.35 o 
  -6   1   0       12.88       13.37      1.38 o 
  -5   1   0        5.25       15.66      5.48 o 
  -4   1   0      151.12      142.50      3.12 o 
  -3   1   0     3378.83     3376.63     61.57 o 
  -2   1   0     3082.90     3098.55     93.31 o 
  -1   1   0      810.15      836.74     15.25 o 
   1   1   0      243.05      234.09      4.93 o 
   2   1   0      528.68      552.76      7.63 o 
   3   1   0      588.95      521.98      7.52 o 
   4   1   0        8.42        8.17      0.95 o 
   5   1   0       42.43       39.63      1.78 o 
   6   1   0        0.40       -0.96      1.03 o 
   7   1   0      107.78      102.28      5.38 o 
   8   1   0        5.36        5.92      1.57 o 
   9   1   0        2.10        6.04      2.80 o 
  10   1   0        2.50       -0.79      2.22 o 
  -9   2   0       31.79       27.13      3.84 o 
  -8   2   0       19.20       24.88      3.25 o 
  -7   2   0        7.16        5.89      2.05 o 
  -6   2   0      134.51      132.70      3.32 o 
  -5   2   0       30.08       28.75      1.95 o 
  -4   2   0      647.09      673.30      9.71 o 
  -3   2   0      331.14      324.28      5.04 o 
  -2   2   0       14.30       22.70      3.32 o 
  -1   2   0        8.33        7.18      0.84 o 
   0   2   0     5857.62     5603.77     98.32 o 
   1   2   0      419.66      438.37      8.74 o 
   2   2   0     2691.83     2759.96     35.25 o 
   3   2   0      157.11      144.44      2.82 o 
   4   2   0      992.69     1068.85     14.72 o 
   5   2   0     1458.54     1516.33     20.63 o 
   6   2   0      189.77      185.72      4.18 o 
   7   2   0        1.92        1.62      1.14 o 
   8   2   0       41.71       43.13      2.62 o 
   9   2   0       10.97       14.60      2.65 o 
  10   2   0        9.63        7.75      1.89 o 
  11   2   0       11.16        9.99      3.09 o 
  -9   3   0        2.36       -2.75      2.36 o 
  -8   3   0       55.11       66.49      4.49 o 
  -7   3   0       43.23       40.43      3.39 o 
  -6   3   0        0.53       -0.25      1.40 o 
  -5   3   0        8.55        7.63      1.80 o 
  -4   3   0       24.72       19.44      1.14 o 
  -3   3   0        0.22       -0.04      0.69 o 
  -2   3   0     2581.74     2590.43     46.40 o 
  -1   3   0       72.95       75.92      2.61 o 
   0   3   0      614.52      580.35     11.42 o 
   1   3   0      289.94      249.53      5.47 o 
   2   3   0      133.87      142.81      3.91 o 
   3   3   0      344.22      325.90      5.30 o 
   4   3   0      136.98      128.16      2.09 o 
   5   3   0      136.19      156.87      3.62 o 
   6   3   0        0.12       -0.72      0.85 o 
   7   3   0        0.06       -1.02      1.03 o 
   8   3   0      298.47      289.90      6.69 o 
   9   3   0        1.90        0.16      1.42 o 
  10   3   0       38.27       33.92      2.83 o 
  11   3   0        0.22       -2.36      1.67 o 
  -8   4   0        5.46        5.67      2.61 o 
  -7   4   0       21.60       20.84      3.03 o 
  -6   4   0        2.30        2.44      1.85 o 
  -5   4   0       64.33       68.63      3.68 o 
  -4   4   0      141.09      134.63      4.86 o 
  -3   4   0      516.80      550.78     12.03 o 
  -2   4   0      403.27      436.99      9.72 o 
  -1   4   0       44.97       34.38      1.99 o 
   0   4   0      293.89      270.55      4.25 o 
   1   4   0      680.73      684.27     13.48 o 
   2   4   0      359.49      362.51      8.09 o 
   3   4   0      179.32      201.97      5.48 o 
   4   4   0      238.89      282.29      7.40 o 
   5   4   0       21.00       25.99      0.99 o 
   6   4   0      265.32      252.07      5.22 o 
   7   4   0        0.33       -0.85      1.03 o 
   8   4   0        0.20        1.99      2.99 o 
   9   4   0       55.34       62.16      3.06 o 
  10   4   0       20.23       14.85      2.35 o 
  11   4   0        0.18       -2.33      1.55 o 
  -8   5   0       21.57       21.88      3.53 o 
  -7   5   0        0.00       -1.07      2.02 o 
  -6   5   0        4.54        4.99      2.27 o 
  -4   5   0      282.33      279.56      7.84 o 
  -3   5   0      106.62      110.52      4.32 o 
  -2   5   0      141.28      141.37      4.72 o 
  -1   5   0        7.80        9.73      1.51 o 
   0   5   0      409.33      422.21      6.36 o 
   1   5   0      158.27      168.92      3.72 o 
   2   5   0     1943.13     1982.21     37.39 o 
   3   5   0     1142.77     1213.44     24.01 o 
   4   5   0      682.28      702.04     15.22 o 
   5   5   0      200.86      217.25      7.38 o 
   6   5   0      343.91      343.84      6.57 o 
   7   5   0       83.76       82.92      3.03 o 
   8   5   0        1.25       -0.61      1.29 o 
   9   5   0       23.12       26.42      2.41 o 
  10   5   0        0.72       -1.07      1.57 o 
  11   5   0        0.19        0.34      1.68 o 
  -7   6   0        6.60        6.82      2.66 o 
  -6   6   0       30.77       33.19      3.53 o 
  -5   6   0       97.41      103.78      4.97 o 
  -4   6   0       64.19       64.42      3.76 o 
  -3   6   0        0.08       -1.77      1.35 o 
  -2   6   0       24.56       28.75      2.47 o 
  -1   6   0      441.69      440.44     10.36 o 
   0   6   0      316.32      321.14      6.71 o 
   2   6   0      751.54      789.37     16.16 o 
   3   6   0      269.64      263.96      7.06 o 
   4   6   0      210.03      222.96      6.52 o 
   5   6   0        0.18       -0.03      1.35 o 
   6   6   0      295.89      291.62      8.66 o 
   7   6   0       63.77       60.24      3.93 o 
   8   6   0       41.06       34.94      2.36 o 
   9   6   0       18.72       16.46      2.16 o 
  10   6   0        0.23       -1.58      1.46 o 
  11   6   0        0.58       -0.65      1.68 o 
  -6   7   0        9.11       12.06      2.89 o 
  -5   7   0        2.31        1.40      2.08 o 
  -4   7   0        2.60        4.46      2.05 o 
  -3   7   0       55.14       51.65      3.48 o 
  -2   7   0        2.97       -0.39      1.40 o 
  -1   7   0      145.08      139.18      5.19 o 
   0   7   0       94.28       99.81      4.18 o 
   1   7   0       21.91       20.86      1.33 o 
   2   7   0        0.82       -0.48      1.09 o 
   3   7   0       57.60       65.13      3.17 o 
   4   7   0      101.89       94.32      4.15 o 
   5   7   0        3.06        1.77      1.49 o 
   6   7   0        2.50        1.01      1.88 o 
   7   7   0      311.31      315.57      9.72 o 
   8   7   0       74.40       71.97      4.63 o 
   9   7   0        1.80       -0.48      2.16 o 
  10   7   0        0.76       -3.58      2.38 o 
  11   7   0        1.77        2.30      2.66 o 
  -6   8   0        3.17        1.37      2.47 o 
  -5   8   0        0.16        0.31      2.24 o 
  -4   8   0        5.12        4.38      2.30 o 
  -3   8   0        0.95       -1.21      1.85 o 
  -2   8   0        7.62        7.18      2.22 o 
  -1   8   0       61.63       64.00      3.79 o 
   0   8   0        1.17        0.22      1.46 o 
   1   8   0        4.42        1.23      1.49 o 
   2   8   0       26.36       27.82      1.67 o 
   3   8   0        1.08        0.53      1.43 o 
   4   8   0      604.05      599.83     14.05 o 
   5   8   0       11.01       13.38      2.47 o 
   6   8   0      197.78      200.43      7.19 o 
   7   8   0      101.03       96.26      5.28 o 
   8   8   0       45.50       43.23      4.12 o 
   9   8   0        0.88       -2.86      2.13 o 
  10   8   0        1.69       -2.50      2.08 o 
  -5   9   0        0.03       -1.40      2.47 o 
  -4   9   0        0.01        2.27      2.47 o 
  -3   9   0        9.00       12.99      2.80 o 
  -2   9   0        4.03        4.01      2.50 o 
  -1   9   0      107.76      105.61      5.22 o 
   0   9   0       91.30       95.98      4.74 o 
   1   9   0      126.23      121.12      5.16 o 
   2   9   0        1.78        0.90      1.74 o 
   3   9   0        5.97       10.11      1.50 o 
   4   9   0        3.54        3.67      1.94 o 
   5   9   0       17.47       10.88      2.44 o 
   6   9   0        8.68        9.03      2.66 o 
   7   9   0        5.10        8.61      2.78 o 
   8   9   0       14.23       20.25      3.34 o 
   9   9   0        0.13       -0.76      2.50 o 
  10   9   0        0.12       -3.34      2.36 o 
  -3  10   0        0.00       -1.51      2.05 o 
  -2  10   0       24.11       35.79      3.87 o 
  -1  10   0       24.79       35.37      3.93 o 
   0  10   0      154.53      156.78      6.54 o 
   1  10   0        0.15       -3.03      2.02 o 
   2  10   0       43.98       38.66      3.39 o 
   3  10   0       66.30       64.87      4.21 o 
   4  10   0      303.62      316.69      9.67 o 
   5  10   0       59.43       51.99      3.98 o 
   6  10   0       97.37       96.73      5.28 o 
   7  10   0       15.93       12.57      2.86 o 
   8  10   0      129.28      143.36      6.82 o 
   9  10   0        2.16        2.08      2.55 o 
  -2  11   0        0.25       -0.65      2.10 o 
  -1  11   0       20.59       28.05      3.84 o 
   0  11   0        0.00       -2.22      1.99 o 
   1  11   0       51.60       52.86      4.24 o 
   2  11   0        2.48       -2.55      1.82 o 
   3  11   0       13.82       20.48      3.14 o 
   4  11   0       44.15       43.29      3.73 o 
   6  11   0        8.48       14.31      3.17 o 
   7  11   0        0.65        4.32      2.86 o 
   8  11   0       12.24       14.61      3.45 o 
   9  11   0        1.35        4.71      3.03 o 
   0  12   0        7.92        4.96      2.64 o 
   1  12   0        1.37       -0.56      2.33 o 
   2  12   0       11.89       11.75      3.09 o 
   3  12   0        0.29        3.03      2.27 o 
   4  12   0       37.34       38.18      4.21 o 
   5  12   0       29.09       37.25      4.29 o 
   3  13   0       11.77        9.31      3.17 o 
   4  13   0       25.75       40.87      4.60 o 
  -7 -12   1        1.63       -0.48      2.22 o 
  -5 -12   1        7.77        1.43      2.55 o 
  -4 -12   1       23.55       24.68      3.81 o 
  -3 -12   1        1.45        1.60      2.38 o 
  -2 -12   1        9.60        6.96      2.86 o 
  -1 -12   1        3.04       -1.21      2.24 o 
   0 -12   1        0.79       -0.79      2.44 o 
  -8 -11   1       10.93       11.33      2.72 o 
  -7 -11   1        8.07       12.96      2.80 o 
  -6 -11   1        0.06        0.90      2.13 o 
  -4 -11   1       63.77       59.99      4.55 o 
  -3 -11   1       73.35       76.91      5.05 o 
  -2 -11   1        0.98       -2.64      1.91 o 
  -1 -11   1       24.63       27.38      3.70 o 
   0 -11   1        2.25       -0.73      2.10 o 
   1 -11   1        0.60        3.56      2.72 o 
   2 -11   1       25.32       25.92      4.04 o 
  -9 -10   1        4.56        1.65      2.89 o 
  -8 -10   1        4.22        5.44      2.72 o 
  -7 -10   1       44.58       42.70      3.96 o 
  -6 -10   1       14.76       12.06      2.72 o 
  -5 -10   1        0.93       -1.21      1.96 o 
  -3 -10   1       32.24       32.74      3.76 o 
  -2 -10   1       10.72        8.95      2.66 o 
  -1 -10   1        0.93       -3.16      2.10 o 
   0 -10   1       89.46       95.63      5.39 o 
   1 -10   1       19.44       31.98      3.76 o 
   2 -10   1       97.79       92.24      5.30 o 
   3 -10   1        5.22        1.68      2.47 o 
 -10  -9   1        0.60        4.07      2.69 o 
  -9  -9   1       11.65       10.83      3.09 o 
  -8  -9   1       14.39       22.02      3.53 o 
  -7  -9   1       62.89       55.27      4.21 o 
  -6  -9   1      138.71      120.48      5.78 o 
  -4  -9   1       55.46       42.73      3.34 o 
  -3  -9   1       50.82       55.38      2.59 o 
  -2  -9   1       11.43       15.62      2.78 o 
  -1  -9   1      266.90      247.96      8.12 o 
   0  -9   1      122.30      135.91      5.92 o 
   1  -9   1      284.29      294.47      9.21 o 
   2  -9   1        4.16        5.64      2.44 o 
   3  -9   1       29.47       28.30      3.76 o 
   4  -9   1        3.14        1.23      2.64 o 
 -10  -8   1        0.00       -1.07      2.55 o 
  -9  -8   1        2.56       -0.11      2.44 o 
  -8  -8   1       76.07       75.40      5.05 o 
  -7  -8   1        4.86        3.62      2.36 o 
  -6  -8   1       84.44       83.60      4.80 o 
  -5  -8   1       62.89       62.18      3.96 o 
  -3  -8   1      123.41      129.69      4.86 o 
  -2  -8   1       64.58       58.54      2.31 o 
  -1  -8   1       17.07       19.80      2.64 o 
   0  -8   1       28.59       26.03      3.00 o 
   1  -8   1        7.51        8.05      2.33 o 
   2  -8   1       20.30       23.48      3.23 o 
   3  -8   1        2.18        0.31      2.10 o 
   4  -8   1        6.96        4.77      2.47 o 
   5  -8   1        7.78        9.20      2.89 o 
 -10  -7   1        0.02        1.26      2.38 o 
  -9  -7   1       15.32       12.71      3.11 o 
  -8  -7   1       79.27       78.35      5.11 o 
  -7  -7   1       19.41       18.49      3.37 o 
  -6  -7   1       31.58       33.33      3.42 o 
  -5  -7   1      126.95      127.93      5.22 o 
  -4  -7   1      120.69      126.64      4.97 o 
  -3  -7   1        4.60       10.21      1.77 o 
  -2  -7   1      283.15      310.02      7.84 o 
  -1  -7   1       16.04       14.82      1.32 o 
   0  -7   1       86.84       81.78      3.96 o 
   1  -7   1       32.97       39.22      3.03 o 
   2  -7   1       33.32       25.92      2.72 o 
   3  -7   1       59.86       57.55      3.76 o 
   4  -7   1        0.31        1.54      2.13 o 
   5  -7   1       89.15       94.71      5.05 o 
   6  -7   1        0.02       -1.99      2.36 o 
 -11  -6   1        1.50        0.14      1.80 o 
 -10  -6   1        0.79        0.36      3.49 o 
  -9  -6   1       16.20       15.23      2.27 o 
  -8  -6   1        3.91        4.66      2.50 o 
  -7  -6   1        3.33        3.95      2.19 o 
  -6  -6   1      142.93      139.43      5.81 o 
  -5  -6   1      100.87       93.98      4.38 o 
  -4  -6   1        3.20        4.52      1.49 o 
  -3  -6   1        7.58        8.58      1.60 o 
  -2  -6   1      174.42      191.00      5.51 o 
  -1  -6   1       11.50       15.49      1.30 o 
   0  -6   1       15.35       17.62      1.80 o 
   1  -6   1       30.84       32.26      2.55 o 
   2  -6   1      251.85      255.99      7.42 o 
   3  -6   1       59.90       65.29      3.82 o 
   4  -6   1        5.39        2.19      1.88 o 
   5  -6   1       94.85       95.30      4.83 o 
   6  -6   1        0.10        1.65      2.22 o 
   7  -6   1        7.33        4.21      2.75 o 
 -11  -5   1        0.02       -0.28      1.85 o 
 -10  -5   1        0.04       -2.73      1.82 o 
  -9  -5   1        2.34        0.49      1.49 o 
  -8  -5   1        0.15        0.19      1.46 o 
  -7  -5   1      110.10      103.08      3.53 o 
  -6  -5   1        5.27        4.35      1.85 o 
  -5  -5   1       66.11       49.92      3.14 o 
  -4  -5   1      149.52      159.92      5.45 o 
  -3  -5   1       24.66       20.20      1.88 o 
  -2  -5   1        3.44        5.67      1.32 o 
  -1  -5   1       14.50       14.81      1.49 o 
   0  -5   1        3.95        5.29      0.76 o 
   1  -5   1      130.19      140.89      2.81 o 
   2  -5   1        2.95        3.20      1.40 o 
   3  -5   1      156.31      163.74      5.53 o 
   4  -5   1       62.22       72.25      4.01 o 
   5  -5   1        0.05       -0.42      1.65 o 
   6  -5   1       64.36       62.68      4.04 o 
   7  -5   1       16.57       12.29      2.83 o 
   8  -5   1        2.87       -1.07      2.13 o 
 -11  -4   1        2.72        0.99      1.91 o 
 -10  -4   1        1.89       -1.53      2.23 o 
  -9  -4   1        4.22        5.42      2.26 o 
  -8  -4   1       45.47       37.24      3.25 o 
  -7  -4   1        0.20       -0.31      1.05 o 
  -6  -4   1       54.92       61.56      2.51 o 
  -5  -4   1        0.00       -1.03      0.68 o 
  -4  -4   1      163.58      199.58      6.01 o 
  -3  -4   1      955.64      993.73     20.10 o 
  -1  -4   1      550.13      487.01     10.20 o 
   0  -4   1      922.21      918.70     12.61 o 
   1  -4   1     1133.96     1182.54     15.86 o 
   2  -4   1      283.71      295.18      4.88 o 
   3  -4   1       39.42       31.31      1.24 o 
   4  -4   1       14.91       14.75      2.19 o 
   5  -4   1       12.73        9.37      2.13 o 
   6  -4   1      116.49      122.32      5.19 o 
   7  -4   1       17.10       18.43      3.14 o 
   8  -4   1        0.07       -0.53      2.38 o 
 -11  -3   1        0.19       -2.35      1.57 o 
 -10  -3   1       11.05       14.04      2.24 o 
  -9  -3   1       15.28       11.22      1.98 o 
  -8  -3   1       56.06       64.37      3.05 o 
  -7  -3   1       10.32       12.20      1.59 o 
  -6  -3   1       34.58       31.83      5.13 o 
  -5  -3   1      173.73      185.84      4.07 o 
  -4  -3   1       75.97       82.42      4.34 o 
  -3  -3   1     1301.78     1325.53     25.84 o 
  -2  -3   1        1.15        1.37      0.65 o 
  -1  -3   1      806.05      750.88     14.75 o 
   0  -3   1     2767.49     2764.83     35.40 o 
   1  -3   1     5953.79     6035.26     76.60 o 
   2  -3   1        0.10        1.20      0.53 o 
   3  -3   1      242.79      268.46      4.46 o 
   4  -3   1       27.35       27.81      1.81 o 
   5  -3   1       71.71       66.76      3.42 o 
   6  -3   1       44.74       38.46      2.95 o 
   7  -3   1        1.73        0.45      1.94 o 
   8  -3   1       36.93       40.87      3.67 o 
   9  -3   1       51.01       59.84      4.63 o 
 -11  -2   1        0.01        1.94      2.55 o 
 -10  -2   1        3.94        3.11      1.83 o 
  -9  -2   1       74.69       75.88      3.39 o 
  -8  -2   1       18.85       13.47      2.15 o 
  -7  -2   1        5.92        5.54      1.43 o 
  -6  -2   1       62.90       68.73      2.54 o 
  -5  -2   1      509.12      507.75      8.19 o 
  -4  -2   1      300.29      286.09      5.08 o 
  -3  -2   1      159.41      140.06      2.88 o 
  -2  -2   1     4645.95     4712.41     86.00 o 
  -1  -2   1     3279.51     3197.21     58.59 o 
   0  -2   1     5066.21     4927.80     91.25 o 
   1  -2   1     3033.85     3013.52     55.34 o 
   2  -2   1     1130.07     1055.71     14.04 o 
   3  -2   1        0.47        2.57      1.16 o 
   4  -2   1        0.17       -0.28      0.62 o 
   5  -2   1      240.09      246.07      4.65 o 
   6  -2   1       80.73       70.80      3.56 o 
   7  -2   1        2.14        3.48      1.82 o 
   8  -2   1      160.29      157.77      6.26 o 
   9  -2   1        7.85        8.75      2.89 o 
 -10  -1   1        0.86       -2.52      2.27 o 
  -9  -1   1       27.55       28.23      2.86 o 
  -8  -1   1        4.58        3.14      1.53 o 
  -7  -1   1        0.39       -1.25      1.18 o 
  -6  -1   1       84.25       80.37      2.71 o 
  -5  -1   1     1482.32     1513.39     20.62 o 
  -4  -1   1      756.28      817.49     11.64 o 
  -3  -1   1      641.56      644.58      9.17 o 
  -2  -1   1        0.09        0.13      0.38 o 
  -1  -1   1     5519.62     5510.74    102.16 o 
   0  -1   1      155.13      138.20      3.07 o 
   1  -1   1       68.83       60.32      1.28 o 
   2  -1   1      712.88      713.39      9.64 o 
   3  -1   1     3485.07     3569.09     45.31 o 
   4  -1   1     1169.47     1176.29     15.92 o 
   5  -1   1       29.34       26.16      2.06 o 
   6  -1   1        7.50        9.09      2.99 o 
   7  -1   1      318.37      317.01      6.13 o 
   8  -1   1        8.09        8.55      2.38 o 
   9  -1   1       25.40       31.50      3.79 o 
  10  -1   1        0.37       -2.78      2.41 o 
 -10   0   1        0.87       -3.24      2.16 o 
  -9   0   1       21.13       21.18      3.65 o 
  -8   0   1       13.17       16.44      1.98 o 
  -7   0   1      183.69      177.30      4.34 o 
  -6   0   1        0.19       -0.20      1.37 o 
  -5   0   1      431.57      446.66      5.78 o 
  -4   0   1      100.17       93.13      2.42 o 
  -3   0   1      689.62      601.91      8.54 o 
  -2   0   1       44.76       40.92      1.18 o 
  -1   0   1       41.15       53.09      1.12 o 
   1   0   1      735.16      711.93     13.87 o 
   2   0   1       51.85       50.95      1.25 o 
   3   0   1     3779.87     3757.74     47.62 o 
   4   0   1       42.63       38.66      2.58 o 
   5   0   1      515.30      529.21      9.43 o 
   6   0   1       41.16       38.28      4.08 o 
   7   0   1      184.26      174.09      4.17 o 
   8   0   1        1.88        2.89      1.43 o 
   9   0   1        4.04        8.27      2.61 o 
  10   0   1       20.29       22.08      3.45 o 
 -10   1   1        1.14       -2.55      2.38 o 
  -9   1   1        4.14       -0.14      2.22 o 
  -8   1   1       14.23       14.87      2.81 o 
  -7   1   1       12.65       12.33      1.94 o 
  -6   1   1      215.62      211.86      4.46 o 
  -5   1   1        2.75        2.41      1.72 o 
  -4   1   1      396.88      369.77      5.93 o 
  -3   1   1     1227.59     1198.42     15.93 o 
  -2   1   1        2.92        5.14      0.93 o 
  -1   1   1     2454.66     2419.49     42.58 o 
   1   1   1      117.81      119.91      2.90 o 
   2   1   1       88.40       89.92      1.66 o 
   3   1   1    12988.57    13305.16    169.00 o 
   4   1   1      387.36      366.28      5.76 o 
   5   1   1      308.25      270.80      4.84 o 
   6   1   1      887.03      890.39     13.03 o 
   7   1   1      325.42      303.64      5.90 o 
   8   1   1      202.02      203.48      4.94 o 
   9   1   1      194.27      198.99      5.12 o 
  10   1   1        0.01       -2.82      1.88 o 
  -9   2   1        0.24       -3.03      2.02 o 
  -8   2   1       73.75       64.73      4.24 o 
  -7   2   1       65.11       63.67      4.01 o 
  -6   2   1        8.54       10.64      1.37 o 
  -5   2   1      227.49      224.78      4.96 o 
  -4   2   1     2091.22     2131.97     27.82 o 
  -3   2   1      204.79      240.10      3.98 o 
  -2   2   1     1212.47     1218.33     15.99 o 
  -1   2   1     2930.55     2881.07     50.69 o 
   0   2   1       39.14       49.42      1.46 o 
   1   2   1    10699.36     9950.49    313.91 o 
   3   2   1       77.58       85.58      1.43 o 
   4   2   1       18.03       15.42      1.13 o 
   5   2   1     2669.41     2796.45     36.32 o 
   6   2   1        5.85        6.50      1.15 o 
   7   2   1       55.29       54.58      2.39 o 
   8   2   1      136.69      129.13      3.85 o 
   9   2   1        5.20        7.75      1.67 o 
  10   2   1        0.54       -1.78      1.46 o 
  11   2   1        1.59       -0.08      2.33 o 
  -9   3   1        1.12        1.15      2.33 o 
  -8   3   1        9.37        8.36      2.52 o 
  -7   3   1      335.81      357.92     10.09 o 
  -6   3   1      106.89      104.80      4.55 o 
  -5   3   1       20.74       18.71      2.22 o 
  -4   3   1       19.72       16.48      1.19 o 
  -3   3   1       19.13       17.42      1.09 o 
  -2   3   1       72.69       69.40      2.61 o 
  -1   3   1       12.52       15.71      1.18 o 
   0   3   1     1518.51     1456.41     26.25 o 
   1   3   1       25.55       22.28      1.12 o 
   2   3   1     1169.92     1175.91     15.78 o 
   3   3   1      533.19      497.12      5.88 o 
   4   3   1       35.62       31.63      2.34 o 
   5   3   1      532.89      538.24      8.39 o 
   6   3   1       37.85       37.37      3.83 o 
   7   3   1        0.63        3.88      3.77 o 
   8   3   1       20.55       23.19      2.08 o 
   9   3   1        3.29        5.89      1.65 o 
  10   3   1        0.94        3.44      1.72 o 
  11   3   1        5.32        6.77      2.58 o 
  -9   4   1        3.12        3.28      2.75 o 
  -8   4   1       34.15       35.37      3.70 o 
  -7   4   1       12.46       10.27      2.47 o 
  -6   4   1       36.77       31.06      2.92 o 
  -5   4   1       90.07       96.04      4.21 o 
  -4   4   1      224.21      215.16      6.27 o 
  -3   4   1      132.61      113.62      3.99 o 
  -2   4   1      125.31      133.46      4.10 o 
  -1   4   1      465.00      447.60      9.42 o 
   0   4   1     1598.83     1637.58     21.28 o 
   1   4   1       36.65       38.91      1.18 o 
   3   4   1      317.65      319.96      7.73 o 
   4   4   1      239.34      250.09      5.57 o 
   5   4   1      320.68      298.25      6.31 o 
   6   4   1       14.61       12.44      1.33 o 
   7   4   1       77.91       81.64      2.88 o 
   8   4   1       72.69       74.88      2.98 o 
   9   4   1       34.03       33.74      2.55 o 
  10   4   1        2.26        3.67      1.82 o 
  11   4   1        0.02       -1.78      1.59 o 
  -8   5   1        3.66       -2.08      2.33 o 
  -7   5   1        2.19        5.39      2.38 o 
  -6   5   1       47.65       40.01      3.31 o 
  -5   5   1       32.83       32.51      2.83 o 
  -4   5   1       26.57       28.31      2.52 o 
  -3   5   1      155.47      154.03      5.05 o 
  -2   5   1     1533.54     1632.39     30.59 o 
  -1   5   1       10.73       14.03      1.57 o 
   0   5   1       26.26       25.95      1.80 o 
   1   5   1      131.96      125.74      2.53 o 
   2   5   1       17.16       13.21      1.35 o 
   3   5   1       10.43        7.27      1.29 o 
   4   5   1      115.02      131.91      2.98 o 
   5   5   1      326.12      332.26      5.67 o 
   6   5   1       11.13        9.46      1.41 o 
   7   5   1       47.31       44.82      2.25 o 
   8   5   1       44.21       39.44      2.35 o 
   9   5   1       63.21       60.86      5.02 o 
  10   5   1        4.04        2.15      1.72 o 
  11   5   1        0.06       -1.33      1.62 o 
  -7   6   1        0.36        1.32      2.16 o 
  -6   6   1        3.00        2.61      2.22 o 
  -5   6   1       37.90       38.52      3.39 o 
  -4   6   1       10.20        9.65      2.13 o 
  -3   6   1       86.68       79.31      3.84 o 
  -2   6   1       91.81       98.07      3.96 o 
  -1   6   1       28.08       37.45      2.38 o 
   0   6   1      185.59      217.95      4.48 o 
   1   6   1        5.34        2.49      0.74 o 
   2   6   1      548.49      548.18      8.90 o 
   3   6   1      491.42      513.54     11.50 o 
   4   6   1       54.58       53.79      3.00 o 
   5   6   1      130.96      128.43      4.41 o 
   6   6   1      191.05      194.06      6.60 o 
   7   6   1       32.66       28.28      2.95 o 
   8   6   1       80.90       77.60      3.21 o 
   9   6   1        1.63       -0.03      1.87 o 
  10   6   1        9.48       14.39      2.33 o 
  11   6   1        0.48       -3.24      2.16 o 
  -7   7   1        0.08       -1.65      2.22 o 
  -6   7   1        0.21       -0.67      1.99 o 
  -5   7   1       14.90       13.60      2.69 o 
  -4   7   1      121.08      126.28      5.36 o 
  -3   7   1        9.50       14.89      2.47 o 
  -2   7   1      114.57      109.78      4.49 o 
  -1   7   1      319.45      344.23      8.77 o 
   0   7   1        4.49        4.60      1.43 o 
   1   7   1       72.22       72.51      4.67 o 
   2   7   1       30.34       26.11      1.45 o 
   3   7   1        6.37        6.45      1.40 o 
   4   7   1      167.98      174.16      5.67 o 
   5   7   1       54.77       56.83      2.99 o 
   6   7   1        1.52       -0.62      1.49 o 
   7   7   1       67.58       66.61      4.29 o 
   8   7   1      151.63      155.24      6.65 o 
   9   7   1       11.90        8.36      2.69 o 
  10   7   1        1.83       -2.30      2.27 o 
  11   7   1        0.16       -1.07      2.38 o 
  -6   8   1        3.91        2.83      2.38 o 
  -5   8   1       34.82       37.87      4.01 o 
  -4   8   1       51.44       51.01      3.79 o 
  -3   8   1        2.21        1.01      1.82 o 
  -2   8   1       57.62       55.16      3.54 o 
  -1   8   1      137.23      147.50      5.50 o 
   0   8   1      262.34      277.81      7.84 o 
   1   8   1        5.38        5.67      1.74 o 
   2   8   1       16.05       14.49      1.63 o 
   3   8   1      108.11       90.97      2.76 o 
   4   8   1       66.54       58.31      3.37 o 
   5   8   1       31.11       25.00      2.81 o 
   6   8   1       87.92      102.55      4.94 o 
   7   8   1       54.37       51.63      4.01 o 
   8   8   1        8.09        6.59      2.50 o 
   9   8   1        9.53       13.58      3.03 o 
  10   8   1       11.46       12.99      3.17 o 
  -5   9   1       18.71       23.67      3.79 o 
  -4   9   1        4.65        2.95      2.24 o 
  -3   9   1       13.03       13.83      3.06 o 
  -2   9   1        2.93        1.85      2.27 o 
  -1   9   1       14.48       15.51      2.61 o 
   0   9   1        3.90        5.97      2.16 o 
   1   9   1        2.56        1.85      1.85 o 
   2   9   1        0.00       -0.87      1.46 o 
   3   9   1       71.51       66.93      2.56 o 
   4   9   1       20.79       20.25      2.61 o 
   5   9   1        8.49        7.01      2.13 o 
   6   9   1      104.07       95.87      4.97 o 
   7   9   1      128.70      124.01      5.75 o 
   8   9   1       25.58       22.55      3.37 o 
   9   9   1        3.28        0.70      2.44 o 
  10   9   1        1.78       -2.22      2.33 o 
  -4  10   1       14.89       16.80      3.45 o 
  -3  10   1       15.05       20.17      3.23 o 
  -2  10   1        7.83        6.00      2.61 o 
  -1  10   1        6.14        8.58      2.55 o 
   0  10   1      346.05      361.60     10.29 o 
   1  10   1       47.59       53.87      3.93 o 
   2  10   1        9.49        9.62      2.55 o 
   3  10   1      279.15      294.10      8.82 o 
   4  10   1      576.72      567.13      9.73 o 
   5  10   1        3.46       -0.03      2.16 o 
   6  10   1        0.86       -2.90      1.94 o 
   7  10   1        0.07       -2.13      2.22 o 
   8  10   1        1.50        0.70      2.33 o 
   9  10   1        2.61        5.50      3.11 o 
  10  10   1        6.32        3.51      2.69 o 
  -2  11   1        0.13        2.30      2.50 o 
  -1  11   1        4.87        5.75      2.47 o 
   0  11   1      234.64      260.07      8.71 o 
   1  11   1       23.21       30.21      3.25 o 
   2  11   1        1.09       -2.02      1.88 o 
   3  11   1       17.13       20.93      3.00 o 
   4  11   1       20.93       18.77      3.00 o 
   5  11   1        5.53       13.77      2.78 o 
   6  11   1        3.54        0.53      2.22 o 
   7  11   1       53.69       49.18      4.35 o 
   8  11   1        0.24       -1.63      2.41 o 
   9  11   1       12.90       19.24      3.98 o 
  -1  12   1        0.41       -3.28      2.19 o 
   0  12   1        5.56        4.94      2.50 o 
   1  12   1        1.05       -1.91      1.99 o 
   2  12   1        2.28        0.22      2.16 o 
   3  12   1       13.69       17.78      3.14 o 
   7  12   1        0.32        0.03      2.36 o 
   8  12   1        3.44        2.41      2.69 o 
   2  13   1        3.00        5.02      2.50 o 
  -5 -12   2        0.16        1.54      2.72 o 
  -4 -12   2       22.99       41.46      4.63 o 
  -3 -12   2        0.09       -0.42      2.41 o 
  -2 -12   2        1.14       -1.77      2.24 o 
  -1 -12   2        0.06       -0.59      2.41 o 
  -8 -11   2        0.07       -0.42      2.38 o 
  -7 -11   2        1.82        0.62      2.16 o 
  -6 -11   2        0.03       -0.90      1.94 o 
  -4 -11   2       11.09       11.05      3.20 o 
  -3 -11   2        6.41        3.73      2.50 o 
  -2 -11   2        0.32       -1.51      2.05 o 
  -1 -11   2        3.08        0.00      2.47 o 
   0 -11   2        1.04        0.39      2.36 o 
   1 -11   2      100.44       96.67      5.72 o 
  -9 -10   2        0.78       -2.66      2.19 o 
  -8 -10   2        5.05       -1.07      2.47 o 
  -7 -10   2        0.42       -0.50      2.16 o 
  -6 -10   2       58.29       60.57      4.26 o 
  -5 -10   2        3.41        5.97      2.36 o 
  -3 -10   2       69.33       60.44      4.57 o 
  -2 -10   2      336.01      349.39     10.76 o 
  -1 -10   2       34.73       32.18      3.96 o 
   0 -10   2       75.93       79.15      4.97 o 
   1 -10   2       53.23       52.72      4.29 o 
   2 -10   2       20.66       19.94      3.59 o 
   3 -10   2       17.26       23.06      3.76 o 
  -8  -9   2       56.25       49.55      4.01 o 
  -7  -9   2        4.83        2.50      2.13 o 
  -6  -9   2      115.82      113.30      5.56 o 
  -5  -9   2       13.37       14.03      2.75 o 
  -4  -9   2      185.31      175.27      6.43 o 
  -3  -9   2      213.40      221.05      7.19 o 
  -2  -9   2       13.28        7.07      2.58 o 
  -1  -9   2       87.11       87.05      5.11 o 
   0  -9   2       48.49       44.58      3.87 o 
   1  -9   2       21.58       26.73      3.59 o 
   2  -9   2        1.05       -0.39      2.16 o 
   3  -9   2       14.91       16.27      3.17 o 
   4  -9   2        0.48       -1.88      2.33 o 
 -10  -8   2        6.46       10.71      3.45 o 
  -9  -8   2        0.97       -3.37      2.24 o 
  -8  -8   2        0.48       -1.57      2.38 o 
  -6  -8   2       13.34       15.62      2.86 o 
  -5  -8   2       36.13       40.09      3.39 o 
  -4  -8   2        0.23        0.65      1.74 o 
  -3  -8   2       32.90       24.41      2.61 o 
  -2  -8   2      326.28      327.53      6.40 o 
  -1  -8   2        1.86        0.87      1.99 o 
   0  -8   2      123.73      118.54      5.39 o 
   1  -8   2       44.84       42.28      3.65 o 
   2  -8   2       39.63       31.11      3.28 o 
   3  -8   2        0.08       -1.35      1.74 o 
   4  -8   2        8.87        8.98      2.80 o 
   5  -8   2        5.63        2.05      2.52 o 
 -10  -7   2        6.85        7.15      2.89 o 
  -9  -7   2        0.01       -2.38      2.19 o 
  -8  -7   2       12.03        7.10      2.95 o 
  -7  -7   2       95.92       90.25      5.16 o 
  -6  -7   2      541.10      583.18     14.83 o 
  -5  -7   2        0.52        1.07      1.57 o 
  -4  -7   2      269.09      261.99      7.78 o 
  -3  -7   2       72.26       73.72      3.68 o 
  -2  -7   2       86.70       98.54      3.99 o 
  -1  -7   2        1.67        0.97      0.95 o 
   0  -7   2       81.13       84.95      4.27 o 
   1  -7   2      176.97      180.17      6.51 o 
   2  -7   2        6.29        5.47      2.13 o 
   3  -7   2       66.47       66.72      4.15 o 
   4  -7   2       22.32       25.25      3.28 o 
   5  -7   2        5.55       10.04      2.72 o 
   6  -7   2       11.98       17.59      3.48 o 
 -10  -6   2        8.63        6.82      1.88 o 
  -9  -6   2        1.53        2.44      2.27 o 
  -8  -6   2       17.98       16.13      3.03 o 
  -7  -6   2       58.35       67.76      4.38 o 
  -6  -6   2       15.63       19.78      2.86 o 
  -5  -6   2      247.00      244.26      7.70 o 
  -4  -6   2       94.33      108.82      4.43 o 
  -3  -6   2       22.14       20.68      2.24 o 
  -2  -6   2       65.52       62.08      3.17 o 
  -1  -6   2      824.48      854.74     15.98 o 
   0  -6   2        3.24        3.65      0.92 o 
   1  -6   2        3.53       10.97      2.08 o 
   2  -6   2        4.27        6.00      1.88 o 
   3  -6   2       35.71       33.81      3.09 o 
   4  -6   2       22.29       18.18      2.86 o 
   5  -6   2       46.46       49.26      3.79 o 
   6  -6   2        2.59        5.30      2.50 o 
   7  -6   2       11.60        5.97      2.92 o 
 -11  -5   2        1.07       -0.74      1.66 o 
 -10  -5   2        1.61        2.19      1.75 o 
  -9  -5   2        0.03       -0.89      1.63 o 
  -8  -5   2       24.91       26.88      2.57 o 
  -7  -5   2       30.06       30.80      2.97 o 
  -6  -5   2       22.46       24.63      2.69 o 
  -5  -5   2       43.06       48.03      3.17 o 
  -4  -5   2      373.77      375.02      9.62 o 
  -3  -5   2       41.67       43.38      2.86 o 
  -2  -5   2      414.23      407.98      9.55 o 
  -1  -5   2       39.86       35.77      2.22 o 
   0  -5   2       65.36       62.08      1.97 o 
   1  -5   2        0.66        0.06      1.23 o 
   2  -5   2        0.19        0.36      1.32 o 
   3  -5   2      353.49      368.87      9.59 o 
   4  -5   2        2.19        2.66      1.82 o 
   5  -5   2       71.64       78.76      4.27 o 
   6  -5   2       81.95       78.68      4.52 o 
   7  -5   2       24.45       28.25      3.79 o 
   8  -5   2        2.18       -1.46      2.36 o 
 -11  -4   2        6.91        6.78      4.31 o 
 -10  -4   2        6.19        5.33      3.03 o 
  -9  -4   2        8.29        4.19      1.75 o 
  -8  -4   2      225.09      233.64      6.52 o 
  -7  -4   2      257.15      264.79      6.02 o 
  -6  -4   2        0.83        2.62      2.79 o 
  -5  -4   2        0.06       -0.06      1.23 o 
  -4  -4   2      548.22      582.61     13.25 o 
  -3  -4   2       86.25       83.41      3.42 o 
  -2  -4   2      102.25      104.21      3.59 o 
  -1  -4   2      292.97      300.25      7.06 o 
   0  -4   2       92.31       93.48      2.31 o 
   1  -4   2     1042.78     1069.14     14.71 o 
   2  -4   2       22.00       20.90      2.05 o 
   3  -4   2       11.12       12.97      4.33 o 
   4  -4   2      408.23      403.97     10.07 o 
   5  -4   2       43.01       41.77      3.06 o 
   6  -4   2       21.09       21.80      2.92 o 
   7  -4   2        4.81        2.52      2.30 o 
   8  -4   2       19.48       20.20      3.39 o 
 -11  -3   2        0.02       -2.00      2.68 o 
 -10  -3   2        3.70       -0.68      1.53 o 
  -9  -3   2        6.24        4.93      1.89 o 
  -8  -3   2        0.44        2.60      1.71 o 
  -7  -3   2        0.63       -0.21      2.61 o 
  -6  -3   2       23.98       24.21      1.75 o 
  -5  -3   2      148.59      143.17      3.60 o 
  -4  -3   2       11.84        9.16      1.18 o 
  -2  -3   2      188.33      196.97      5.23 o 
  -1  -3   2       19.50       23.03      1.46 o 
   0  -3   2      428.89      407.39      8.58 o 
   1  -3   2      545.57      524.33      7.70 o 
   2  -3   2       83.79       86.82      2.10 o 
   3  -3   2       43.37       42.40      1.53 o 
   4  -3   2       37.09       36.16      1.56 o 
   5  -3   2        7.71        6.73      1.82 o 
   6  -3   2       36.18       40.65      3.00 o 
   7  -3   2       42.23       35.99      3.14 o 
   8  -3   2      100.89      110.73      5.53 o 
   9  -3   2       21.77       29.71      3.98 o 
 -10  -2   2        1.36       -1.49      1.49 o 
  -9  -2   2        1.30       -0.20      1.58 o 
  -8  -2   2       31.45       28.58      3.24 o 
  -7  -2   2      266.19      278.12      6.02 o 
  -6  -2   2        0.00       -1.18      0.79 o 
  -5  -2   2      129.61      136.08      3.45 o 
  -4  -2   2      570.55      550.87      8.62 o 
  -3  -2   2      318.03      329.46      5.55 o 
  -2  -2   2     1317.12     1354.90     26.01 o 
  -1  -2   2      742.85      669.89     13.44 o 
   0  -2   2      498.71      437.92      8.97 o 
   1  -2   2      174.93      174.36      3.10 o 
   2  -2   2      119.35      114.42      3.09 o 
   3  -2   2      121.54      127.69      2.70 o 
   4  -2   2       41.48       42.69      1.62 o 
   5  -2   2      281.62      306.01      5.48 o 
   6  -2   2        8.82        8.98      2.05 o 
   7  -2   2       15.15       12.65      2.36 o 
   8  -2   2        0.88        1.12      2.05 o 
   9  -2   2        2.76        1.46      2.41 o 
 -10  -1   2        0.09       -1.43      2.38 o 
  -9  -1   2        0.69       -2.18      1.45 o 
  -8  -1   2       77.93       79.37      3.20 o 
  -7  -1   2       14.76       15.13      3.03 o 
  -6  -1   2      105.61       99.46      3.08 o 
  -5  -1   2      144.25      147.41      3.50 o 
  -4  -1   2      233.41      243.89      4.58 o 
  -3  -1   2      421.90      408.52      6.41 o 
  -2  -1   2     3514.02     3594.93     45.81 o 
  -1  -1   2        3.78        6.14      0.79 o 
   0  -1   2    11864.36    11371.21    210.15 o 
   1  -1   2      439.01      441.19      6.73 o 
   2  -1   2        6.34        8.46      1.04 o 
   3  -1   2      167.29      162.82      3.07 o 
   4  -1   2      117.43      108.80      2.53 o 
   5  -1   2      489.63      463.18      7.41 o 
   6  -1   2      125.59      117.26      3.13 o 
   7  -1   2      102.22       92.89      3.05 o 
   8  -1   2        1.14       -0.39      1.71 o 
   9  -1   2        8.06        7.91      2.64 o 
  10  -1   2        3.15        1.91      2.72 o 
 -10   0   2        2.65       -1.77      2.61 o 
  -9   0   2        8.32        7.74      2.89 o 
  -8   0   2       62.69       67.30      2.99 o 
  -7   0   2        2.21       -1.19      1.16 o 
  -6   0   2      357.63      342.46      6.35 o 
  -5   0   2       48.51       47.96      2.46 o 
  -4   0   2     2299.30     2394.01     33.44 o 
  -3   0   2      210.05      205.58      5.32 o 
  -2   0   2     2734.77     2577.29     27.04 o 
  -1   0   2       16.32       14.28      0.50 o 
   0   0   2      204.37      183.47      4.12 o 
   1   0   2       38.23       39.26      1.47 o 
   2   0   2    14604.20    14760.27    187.80 o 
   3   0   2      341.10      334.78      6.95 o 
   4   0   2     1670.33     1659.18     21.88 o 
   5   0   2        4.94        6.71      1.01 o 
   6   0   2     1117.72     1149.14     16.23 o 
   7   0   2       31.68       26.32      1.85 o 
   8   0   2       36.33       33.03      2.17 o 
   9   0   2       10.64        9.87      2.66 o 
  10   0   2        1.14        2.38      2.41 o 
 -10   1   2        0.29       -0.70      2.55 o 
  -9   1   2       23.83       24.66      3.62 o 
  -8   1   2       22.85       33.94      3.84 o 
  -7   1   2       84.84       78.08      4.36 o 
  -6   1   2       39.44       36.32      1.90 o 
  -5   1   2      116.52      104.17      2.09 o 
  -4   1   2      741.61      813.31     17.31 o 
  -3   1   2      893.79      908.21     10.11 o 
  -2   1   2     1163.77     1143.23     12.33 o 
  -1   1   2       12.87        7.45      0.40 o 
   0   1   2     9862.84     9095.12    670.96 o 
   1   1   2       88.15       84.62      1.65 o 
   2   1   2      139.40      122.89      2.71 o 
   3   1   2      230.28      215.71      3.55 o 
   4   1   2      170.97      196.02     14.22 o 
   5   1   2       23.16       27.47      1.41 o 
   6   1   2       70.45       69.52      2.38 o 
   7   1   2       33.75       30.21      3.34 o 
   8   1   2       47.46       49.66      2.48 o 
   9   1   2        0.45        0.44      1.46 o 
  -9   2   2        0.38       -2.99      1.99 o 
  -8   2   2        4.87        4.82      2.38 o 
  -7   2   2      310.87      284.33      8.60 o 
  -6   2   2      161.99      170.26      3.98 o 
  -5   2   2       35.06       33.96      1.55 o 
  -4   2   2      500.20      492.52     10.82 o 
  -3   2   2      410.02      408.15      6.17 o 
  -2   2   2       19.51       24.18      0.77 o 
  -1   2   2     4689.32     4525.94     47.07 o 
   0   2   2     2101.11     2063.26     24.55 o 
   1   2   2     7552.19     6944.93     90.21 o 
   2   2   2     6158.61     5794.11    101.67 o 
   3   2   2      929.83      843.27      9.29 o 
   4   2   2      323.99      300.88      4.91 o 
   5   2   2        2.29       -0.50      1.15 o 
   6   2   2      641.19      638.54      9.83 o 
   7   2   2      114.58      109.28      3.21 o 
   8   2   2      124.57      117.58      3.57 o 
   9   2   2        0.04        1.94      1.49 o 
  10   2   2        0.86        3.37      1.65 o 
  11   2   2        7.30        2.24      2.83 o 
  -9   3   2        0.01       -1.40      2.24 o 
  -8   3   2        8.23       13.86      3.03 o 
  -7   3   2       75.90       71.69      4.27 o 
  -6   3   2       86.78       88.82      4.29 o 
  -5   3   2       12.08       11.39      1.96 o 
  -4   3   2       61.99       61.03      1.80 o 
  -3   3   2      260.64      289.27      4.64 o 
  -2   3   2        0.17       -0.19      0.41 o 
  -1   3   2       86.47       83.94      2.58 o 
   0   3   2     2209.30     2224.71     25.53 o 
   2   3   2     2821.90     2747.71     35.70 o 
   3   3   2        6.09        8.41      0.59 o 
   4   3   2     3494.84     3602.04     37.62 o 
   5   3   2       33.86       34.36      1.55 o 
   6   3   2        3.60        3.51      1.00 o 
   7   3   2      147.60      147.17      4.32 o 
   8   3   2        2.16        1.83      1.28 o 
   9   3   2        3.40        6.46      1.66 o 
  10   3   2       78.33       84.16      6.64 o 
  11   3   2       10.76       13.90      2.35 o 
  -9   4   2        3.46        4.49      2.72 o 
  -8   4   2       16.01       14.95      3.17 o 
  -7   4   2        4.92        0.70      2.02 o 
  -6   4   2       47.32       51.31      3.56 o 
  -5   4   2        2.31        0.93      1.46 o 
  -4   4   2       37.36       34.45      2.47 o 
  -3   4   2      177.52      189.24      3.51 o 
  -2   4   2      174.60      203.18      5.31 o 
  -1   4   2      131.02      142.03      3.90 o 
   0   4   2     1132.41     1154.09     18.78 o 
   1   4   2      211.92      201.21      2.75 o 
   2   4   2      676.45      652.49      9.38 o 
   3   4   2      807.07      762.33     10.87 o 
   4   4   2      596.97      628.95      7.45 o 
   5   4   2      398.61      441.68      5.63 o 
   6   4   2       22.31       19.50      0.99 o 
   7   4   2      109.18      107.60      3.23 o 
   8   4   2       16.73       21.16      2.15 o 
   9   4   2       38.36       36.00      2.43 o 
  10   4   2        1.61        5.30      1.80 o 
  11   4   2        0.51       -1.26      2.61 o 
  -8   5   2        0.06       -2.24      2.10 o 
  -7   5   2        0.01       -1.40      1.94 o 
  -6   5   2       60.30       54.24      3.73 o 
  -5   5   2       67.24       61.11      3.68 o 
  -4   5   2       18.00       18.18      2.30 o 
  -3   5   2       60.13       60.81      3.06 o 
  -2   5   2     1015.27     1036.59     20.20 o 
  -1   5   2       16.39       15.96      1.66 o 
   0   5   2        0.28        1.06      0.44 o 
   1   5   2       13.02       12.64      1.05 o 
   2   5   2      179.20      165.21      2.60 o 
   4   5   2       80.02       76.94      2.17 o 
   5   5   2      569.54      609.14      9.27 o 
   6   5   2       37.39       37.78      1.32 o 
   7   5   2       72.84       62.80      4.49 o 
   8   5   2      160.09      151.31      4.16 o 
   9   5   2        0.48        2.17      1.47 o 
  10   5   2       13.51       19.41      3.45 o 
  11   5   2        3.10       -1.37      2.69 o 
  -7   6   2        2.46        4.40      2.41 o 
  -6   6   2       61.32       64.22      4.10 o 
  -5   6   2        8.22        9.90      2.33 o 
  -4   6   2      253.46      269.67      7.84 o 
  -3   6   2      192.99      190.79      6.01 o 
  -2   6   2        1.82        2.36      1.32 o 
  -1   6   2        6.69        7.29      1.35 o 
   0   6   2     1054.17     1092.32     18.00 o 
   1   6   2      918.92      927.74     12.72 o 
   2   6   2      208.01      216.37      3.91 o 
   3   6   2      977.11     1083.97     15.38 o 
   4   6   2      206.94      241.58      4.66 o 
   5   6   2      350.61      364.71      6.32 o 
   6   6   2      220.40      218.21      4.43 o 
   7   6   2      133.37      119.31      5.36 o 
   8   6   2      127.24      124.20      3.84 o 
   9   6   2       12.65       14.37      2.05 o 
  10   6   2        0.13        0.00      2.38 o 
  11   6   2        7.95        2.08      2.69 o 
  -7   7   2        1.26       -1.65      2.10 o 
  -6   7   2        0.80       -1.26      1.96 o 
  -5   7   2        0.31        1.68      2.19 o 
  -4   7   2       56.66       52.55      3.70 o 
  -3   7   2       18.30       15.04      2.38 o 
  -2   7   2       51.84       59.34      3.37 o 
  -1   7   2       45.72       50.95      2.83 o 
   0   7   2        1.26        1.12      1.12 o 
   1   7   2       64.25       47.45      1.62 o 
   2   7   2        7.32        5.50      1.82 o 
   3   7   2       19.53       10.74      1.63 o 
   4   7   2       49.01       52.89      2.07 o 
   5   7   2      242.68      244.20      4.92 o 
   6   7   2       35.96       37.09      2.38 o 
   7   7   2      114.69      116.93      5.42 o 
   8   7   2       15.25       13.86      2.75 o 
   9   7   2       80.70       86.43      5.25 o 
  10   7   2        0.02       -3.16      2.10 o 
  11   7   2        4.18        0.50      2.78 o 
  -6   8   2        0.07       -1.60      2.02 o 
  -5   8   2       29.20       28.59      3.62 o 
  -4   8   2        9.98       12.34      2.75 o 
  -3   8   2        7.08        6.17      2.10 o 
  -2   8   2        3.58        6.82      2.02 o 
  -1   8   2      136.51      124.90      4.77 o 
   0   8   2      102.41       99.89      4.15 o 
   1   8   2      227.80      225.12      6.43 o 
   2   8   2      429.43      462.44      7.43 o 
   3   8   2      248.35      252.23      4.90 o 
   4   8   2        7.76        9.64      2.27 o 
   5   8   2       70.08       56.61      3.40 o 
   6   8   2       12.69       12.94      3.52 o 
   7   8   2       10.57       11.64      2.52 o 
   8   8   2       97.22      112.23      5.61 o 
   9   8   2       58.26       52.27      4.43 o 
  10   8   2       11.91        7.49      3.11 o 
  11   8   2        3.04        1.96      2.66 o 
  -5   9   2       16.42       18.20      3.20 o 
  -4   9   2        4.69        1.99      2.16 o 
  -3   9   2       14.78       21.09      3.00 o 
  -2   9   2       26.09       25.64      3.06 o 
  -1   9   2       39.81       37.48      3.23 o 
   0   9   2       66.47       71.10      3.90 o 
   1   9   2       16.03       19.58      2.47 o 
   2   9   2        9.62       11.11      1.96 o 
   3   9   2      151.03      141.53      3.55 o 
   4   9   2      272.71      282.07      5.63 o 
   5   9   2        0.56       -0.52      1.02 o 
   6   9   2        3.87        3.33      1.32 o 
   7   9   2       51.71       43.94      3.79 o 
   8   9   2        0.08       -0.81      1.91 o 
   9   9   2        5.55        7.07      2.61 o 
  10   9   2        0.97        0.70      2.36 o 
  -4  10   2        5.06        6.40      2.61 o 
  -3  10   2        0.01        2.08      2.16 o 
  -2  10   2        0.93        1.65      2.36 o 
  -1  10   2      139.89      128.33      5.64 o 
   0  10   2      154.96      157.88      6.04 o 
   1  10   2       64.14       77.44      4.15 o 
   2  10   2       28.55       22.75      2.97 o 
   3  10   2       72.10       66.08      3.73 o 
   4  10   2       40.01       41.95      2.95 o 
   5  10   2       38.50       33.17      2.34 o 
   6  10   2        4.77        1.17      1.36 o 
   7  10   2       72.65       69.75      4.46 o 
   8  10   2        0.91        0.59      2.41 o 
   9  10   2       16.57       14.92      3.25 o 
  10  10   2       20.28       16.10      3.45 o 
  -3  11   2        0.01        0.84      2.44 o 
  -2  11   2       20.28       32.20      3.84 o 
  -1  11   2       12.97       19.02      3.06 o 
   0  11   2        0.42        1.21      1.99 o 
   1  11   2       30.37       33.83      3.37 o 
   2  11   2       31.95       29.20      3.31 o 
   3  11   2      101.90       90.90      4.63 o 
   5  11   2        0.15       -2.04      1.36 o 
   6  11   2        0.68       -1.86      1.46 o 
   7  11   2       28.40       24.10      3.65 o 
   8  11   2       14.54        9.45      2.86 o 
   9  11   2       33.92       35.26      3.96 o 
  -1  12   2        6.15        6.73      2.72 o 
   0  12   2       51.30       58.19      4.35 o 
   1  12   2        2.06       -0.45      2.13 o 
   2  12   2        4.39        2.61      2.27 o 
   5  12   2       25.39       23.11      3.51 o 
   7  12   2       15.51       13.72      3.23 o 
   8  12   2       14.47       12.51      3.37 o 
   5  13   2       54.67       50.44      4.52 o 
  -7 -11   3       14.04       18.88      3.28 o 
  -6 -11   3        8.76       13.94      3.00 o 
  -4 -11   3        0.38       -0.98      2.47 o 
  -3 -11   3        1.83        3.25      2.80 o 
  -2 -11   3       35.44       42.81      4.63 o 
  -1 -11   3       10.28       10.18      3.11 o 
   0 -11   3        1.82        0.03      2.47 o 
  -8 -10   3        0.02        1.60      2.22 o 
  -7 -10   3        0.04       -0.25      1.96 o 
  -6 -10   3        2.16        4.94      2.41 o 
  -5 -10   3       36.66       38.38      3.65 o 
  -3 -10   3        2.01        0.84      2.41 o 
  -2 -10   3        7.47        7.26      2.89 o 
  -1 -10   3        0.25       -2.19      1.85 o 
   0 -10   3        0.03       -2.41      2.24 o 
   1 -10   3        0.00        1.88      2.72 o 
   2 -10   3       15.72       20.11      3.62 o 
  -9  -9   3        0.79       -2.24      1.96 o 
  -8  -9   3        2.19       -1.15      2.22 o 
  -7  -9   3        2.64        0.81      2.36 o 
  -6  -9   3       11.88       12.20      2.95 o 
  -5  -9   3       20.68       24.71      3.31 o 
  -4  -9   3        4.34        8.36      2.58 o 
  -3  -9   3      153.26      142.41      5.78 o 
  -2  -9   3       22.26       30.21      3.82 o 
  -1  -9   3        7.62        2.13      2.58 o 
   0  -9   3        4.20       -0.81      2.19 o 
   1  -9   3       11.98        9.62      2.92 o 
   2  -9   3      209.85      215.84      8.25 o 
   3  -9   3       43.18       38.60      3.96 o 
   4  -9   3       11.43       16.89      3.73 o 
  -9  -8   3       41.29       43.17      4.12 o 
  -8  -8   3        3.70        2.86      2.66 o 
  -7  -8   3       21.30       18.82      3.11 o 
  -6  -8   3      155.70      146.04      6.26 o 
  -5  -8   3       65.72       67.54      4.24 o 
  -4  -8   3       96.69      100.58      4.86 o 
  -3  -8   3        1.46        1.46      1.91 o 
  -2  -8   3        0.14       -0.10      1.33 o 
  -1  -8   3      336.18      303.27      9.53 o 
   0  -8   3      103.66      105.13      5.44 o 
   1  -8   3      217.93      226.24      7.98 o 
   2  -8   3        6.43        6.11      2.47 o 
   3  -8   3       10.75       16.55      3.11 o 
   4  -8   3       19.98       22.19      3.51 o 
   5  -8   3        0.11        0.59      2.80 o 
 -10  -7   3        0.12       -0.59      2.50 o 
  -9  -7   3        0.90       -2.33      2.22 o 
  -8  -7   3        5.81        4.91      2.61 o 
  -7  -7   3       21.04       22.30      3.42 o 
  -6  -7   3      366.97      371.17     10.82 o 
  -5  -7   3      238.50      242.79      7.92 o 
  -4  -7   3       21.33       20.06      2.64 o 
  -3  -7   3      152.56      173.18      5.95 o 
  -2  -7   3        3.47        6.34      1.82 o 
  -1  -7   3        9.42       14.14      3.03 o 
   0  -7   3       39.80       34.59      3.28 o 
   1  -7   3       16.64       19.24      3.00 o 
   2  -7   3      170.21      168.99      6.60 o 
   3  -7   3        1.03       -0.31      1.74 o 
   4  -7   3        6.75        0.22      2.24 o 
   5  -7   3        5.11        4.38      2.61 o 
   6  -7   3        0.01       -1.51      2.30 o 
 -10  -6   3        1.45       -0.73      2.52 o 
  -9  -6   3        2.63        0.95      2.33 o 
  -8  -6   3       36.06       39.16      3.73 o 
  -7  -6   3        0.09        2.50      2.05 o 
  -6  -6   3      105.24      109.55      5.30 o 
  -5  -6   3        0.03       -0.81      1.43 o 
  -4  -6   3       39.08       32.83      2.89 o 
  -3  -6   3      275.23      280.37      7.90 o 
  -2  -6   3        9.49       10.24      1.85 o 
  -1  -6   3        1.32        2.66      1.35 o 
   0  -6   3      175.90      170.09      3.94 o 
   1  -6   3        0.41        0.06      1.63 o 
   2  -6   3      549.91      554.51     13.46 o 
   3  -6   3       48.41       46.88      3.56 o 
   4  -6   3        0.76       -2.73      1.82 o 
   5  -6   3       19.80       17.81      3.09 o 
   6  -6   3       43.17       49.96      4.10 o 
   7  -6   3        0.24        2.52      2.52 o 
 -10  -5   3        1.11       -1.06      1.68 o 
  -9  -5   3       21.78       21.85      3.59 o 
  -8  -5   3        8.36        5.19      2.44 o 
  -6  -5   3      177.31      181.32      6.57 o 
  -5  -5   3      181.48      195.78      6.60 o 
  -4  -5   3      471.98      472.22     11.60 o 
  -3  -5   3        0.06       -1.60      1.09 o 
  -2  -5   3      636.86      686.36     14.89 o 
  -1  -5   3     2152.41     2279.58     43.18 o 
   0  -5   3       79.41       76.54      2.40 o 
   1  -5   3       11.00        8.18      1.28 o 
   2  -5   3       41.99       42.24      1.87 o 
   3  -5   3        2.98        3.51      1.80 o 
   4  -5   3       89.84       87.56      4.43 o 
   5  -5   3       44.60       39.31      3.39 o 
   6  -5   3        0.12        3.37      2.44 o 
   7  -5   3        0.73        0.95      2.50 o 
 -10  -4   3        0.03        3.39      2.64 o 
  -9  -4   3        1.09       -1.43      1.94 o 
  -8  -4   3        2.93        5.69      2.55 o 
  -7  -4   3        0.60       -3.07      2.05 o 
  -6  -4   3        3.52        1.71      1.33 o 
  -5  -4   3      176.87      164.95      5.81 o 
  -4  -4   3       53.41       55.39      3.26 o 
  -3  -4   3       40.23       40.99      2.64 o 
  -2  -4   3      513.78      570.83     12.60 o 
  -1  -4   3      404.27      420.56      9.63 o 
   0  -4   3      244.21      258.67     12.22 o 
   1  -4   3      144.77      134.22      3.50 o 
   2  -4   3       29.40       29.12      1.52 o 
   3  -4   3       70.80       70.12      2.24 o 
   4  -4   3       86.29       90.37      4.21 o 
   5  -4   3       14.98       13.27      2.36 o 
   6  -4   3       84.06       75.48      4.27 o 
   7  -4   3        3.44        4.04      2.41 o 
   8  -4   3       17.26       18.63      3.48 o 
 -10  -3   3        0.00        0.37      1.59 o 
  -9  -3   3       17.51        8.95      2.78 o 
  -8  -3   3       75.71       70.08      3.25 o 
  -7  -3   3       52.36       51.02      2.74 o 
  -6  -3   3       18.58       26.14      2.86 o 
  -5  -3   3      292.56      294.67      5.88 o 
  -4  -3   3      271.13      288.16      7.79 o 
  -3  -3   3       45.06       57.30      2.83 o 
  -2  -3   3      196.80      189.64      5.40 o 
  -1  -3   3      445.98      472.18     10.35 o 
   0  -3   3      730.74      762.66     15.36 o 
   1  -3   3      104.00       95.62      2.41 o 
   2  -3   3       11.29       12.63      1.13 o 
   3  -3   3        2.53        1.76      2.10 o 
   4  -3   3      100.78      102.99      2.73 o 
   5  -3   3       46.32       46.15      3.03 o 
   6  -3   3        0.33       -0.25      1.77 o 
   7  -3   3        3.06        4.82      2.05 o 
   8  -3   3       22.37       21.57      3.28 o 
   9  -3   3        0.36       -0.65      2.55 o 
 -10  -2   3        1.47       -0.93      1.74 o 
  -9  -2   3        9.21        9.54      2.89 o 
  -8  -2   3       11.54       11.47      2.89 o 
  -7  -2   3       25.02       22.64      2.22 o 
  -6  -2   3       21.92       23.93      2.58 o 
  -5  -2   3        6.90        6.88      1.15 o 
  -4  -2   3     1407.92     1498.92     20.69 o 
  -3  -2   3       91.83       91.41      3.05 o 
  -2  -2   3      706.16      704.67     14.66 o 
  -1  -2   3       48.42       44.01      2.05 o 
   0  -2   3      349.25      302.25      6.91 o 
   1  -2   3      183.04      192.55      3.56 o 
   2  -2   3        0.73       -0.47      0.60 o 
   3  -2   3       76.00       77.52      2.16 o 
   4  -2   3       51.18       58.29      1.99 o 
   5  -2   3        4.67        4.47      1.32 o 
   6  -2   3        2.02        3.67      1.71 o 
   7  -2   3        0.90       -1.46      1.40 o 
   8  -2   3        1.30        0.53      1.99 o 
   9  -2   3       16.78       15.32      3.06 o 
 -10  -1   3        0.92        1.41      1.86 o 
  -9  -1   3        5.66        3.78      3.39 o 
  -8  -1   3       13.69       12.12      2.83 o 
  -7  -1   3       50.40       49.97      3.70 o 
  -6  -1   3       26.77       22.11      2.67 o 
  -5  -1   3       96.65       85.36      2.65 o 
  -4  -1   3       10.47       10.24      1.99 o 
  -3  -1   3      582.30      568.98      8.65 o 
  -2  -1   3      300.56      280.32      4.78 o 
  -1  -1   3      500.90      472.70     10.04 o 
   0  -1   3      289.60      254.70      5.95 o 
   1  -1   3      477.63      469.07      6.92 o 
   2  -1   3      718.70      766.35     10.68 o 
   3  -1   3       21.63       20.06      1.15 o 
   4  -1   3      247.72      248.16      4.49 o 
   5  -1   3       48.09       61.46      2.50 o 
   6  -1   3      200.63      204.57      6.97 o 
   7  -1   3        6.04        6.47      1.42 o 
   8  -1   3        0.01        0.79      1.74 o 
   9  -1   3       18.41       19.58      3.09 o 
  10  -1   3        0.00        1.99      2.55 o 
 -10   0   3        2.40       -1.35      2.33 o 
  -9   0   3        1.95       -0.62      2.33 o 
  -8   0   3       40.96       37.12      2.56 o 
  -7   0   3       17.41       19.00      1.96 o 
  -6   0   3        8.05        6.84      1.27 o 
  -5   0   3        0.01        1.84      2.42 o 
  -4   0   3       42.27       40.93      1.28 o 
  -3   0   3        3.96        1.19      0.42 o 
  -2   0   3       12.77       12.94      0.64 o 
  -1   0   3     1607.47     1698.46     18.10 o 
   0   0   3       47.89       43.99      1.82 o 
   1   0   3    39409.08    43483.19    792.32 o 
   2   0   3      103.35      100.77      2.17 o 
   3   0   3      390.50      401.16      6.10 o 
   4   0   3       41.59       43.86      1.60 o 
   5   0   3      177.71      182.39      3.77 o 
   6   0   3        7.64        7.31      1.26 o 
   7   0   3       29.72       28.87      1.91 o 
   8   0   3        1.98        0.26      1.29 o 
   9   0   3       14.99       14.59      2.66 o 
  10   0   3       15.42       14.39      3.25 o 
 -10   1   3        0.01       -3.20      2.38 o 
  -9   1   3        0.10       -1.01      2.10 o 
  -8   1   3       31.96       38.26      3.70 o 
  -7   1   3       33.93       31.26      4.40 o 
  -6   1   3       49.19       41.29      2.12 o 
  -5   1   3      381.31      384.50      5.16 o 
  -4   1   3       37.34       37.46      1.48 o 
  -3   1   3      114.92      109.94      1.99 o 
  -2   1   3     1280.62     1288.74     13.98 o 
  -1   1   3      351.92      372.09      5.32 o 
   0   1   3       69.96       66.69      1.42 o 
   1   1   3     5056.78     4751.77    152.63 o 
   2   1   3     1151.70     1221.64     16.21 o 
   3   1   3      459.89      460.86      6.71 o 
   4   1   3      114.39      104.54      2.39 o 
   5   1   3      119.89      120.14      2.82 o 
   6   1   3        0.28        2.01      1.00 o 
   7   1   3        0.02       -0.54      0.97 o 
   8   1   3       11.67       10.40      1.61 o 
   9   1   3        9.46        7.99      1.64 o 
  10   1   3       15.05       12.15      2.97 o 
  -9   2   3        6.03        8.70      2.95 o 
  -8   2   3        7.71        3.73      2.52 o 
  -7   2   3       27.60       31.59      3.51 o 
  -6   2   3      217.37      210.06      4.64 o 
  -5   2   3       47.35       54.37      1.56 o 
  -4   2   3        0.05        0.17      0.52 o 
  -3   2   3       51.21       49.04      1.36 o 
  -2   2   3      179.18      185.67      2.68 o 
  -1   2   3      699.72      724.42      8.11 o 
   0   2   3     1088.83     1064.10     11.51 o 
   1   2   3      442.04      414.85      6.15 o 
   2   2   3       97.10       97.19      2.88 o 
   3   2   3        8.21        6.78      0.70 o 
   4   2   3       69.14       83.01      2.02 o 
   5   2   3        0.65       16.13      2.08 o 
   6   2   3      399.18      415.12      6.94 o 
   7   2   3      118.46      116.91      3.24 o 
   8   2   3       95.16       94.02      4.38 o 
   9   2   3        5.05        6.34      1.65 o 
  10   2   3        0.21        0.41      1.57 o 
  -9   3   3        5.94        4.80      2.55 o 
  -8   3   3       29.57       26.14      3.45 o 
  -7   3   3       21.23       23.06      3.14 o 
  -6   3   3       38.39       40.23      3.25 o 
  -5   3   3       16.25       15.72      1.05 o 
  -4   3   3        0.03       -0.04      0.52 o 
  -3   3   3       87.00      101.81      3.37 o 
  -2   3   3       87.79       92.52      1.71 o 
  -1   3   3     1974.70     1957.46     22.69 o 
   1   3   3       65.68       69.01      1.91 o 
   2   3   3     2337.58     2368.88     31.06 o 
   3   3   3     2222.01     2231.40     23.61 o 
   4   3   3       18.04       16.09      1.67 o 
   5   3   3        0.00        0.29      1.25 o 
   6   3   3       21.57       20.48      1.50 o 
   7   3   3       32.97       33.00      1.97 o 
   8   3   3       22.33       22.22      1.99 o 
   9   3   3      115.42      108.90      3.69 o 
  10   3   3        2.38        6.37      1.81 o 
  11   3   3       10.08       11.64      3.23 o 
  -8   4   3        0.85       -0.98      1.94 o 
  -7   4   3        1.37       -0.14      1.68 o 
  -6   4   3       80.70       69.40      4.10 o 
  -5   4   3        3.52        3.14      1.81 o 
  -4   4   3       50.91       46.36      1.97 o 
  -3   4   3      128.70      122.86      2.18 o 
  -2   4   3      184.57      215.92      3.09 o 
  -1   4   3     1221.69     1296.25     14.13 o 
   1   4   3      588.10      550.21      6.36 o 
   2   4   3     1845.29     1901.11     29.26 o 
   3   4   3      753.46      788.38     11.30 o 
   4   4   3      140.72      144.44      2.56 o 
   5   4   3        3.75        7.17      0.75 o 
   6   4   3        0.57       -0.63      1.19 o 
   7   4   3      126.14      120.76      3.38 o 
   8   4   3       55.53       54.99      2.54 o 
   9   4   3        1.33        2.93      1.51 o 
  10   4   3       80.07       86.65      5.36 o 
  11   4   3        1.61       -0.84      2.47 o 
  -8   5   3        0.45        0.62      2.24 o 
  -7   5   3        2.42       -0.98      2.16 o 
  -6   5   3        0.69       -0.53      1.82 o 
  -5   5   3        0.01       -0.48      1.53 o 
  -4   5   3      151.37      148.50      5.17 o 
  -3   5   3       23.15       23.79      2.19 o 
  -2   5   3      118.82      135.89      4.32 o 
  -1   5   3      262.00      276.74      3.72 o 
   0   5   3     1099.32     1156.55     12.75 o 
   1   5   3     1212.56     1227.39     13.46 o 
   2   5   3      140.73      149.09      2.35 o 
   3   5   3      942.58      949.20     13.52 o 
   4   5   3       21.28       19.69      1.31 o 
   5   5   3      141.24      137.48      3.19 o 
   6   5   3       64.96       59.59      1.68 o 
   7   5   3      202.74      205.96      4.61 o 
   8   5   3       25.73       28.30      2.10 o 
   9   5   3       23.36       18.49      3.11 o 
  10   5   3        8.01        3.73      2.89 o 
  11   5   3        3.77        8.33      3.20 o 
  -7   6   3        9.65       13.44      2.92 o 
  -6   6   3       10.54       13.13      2.64 o 
  -5   6   3       31.47       25.72      2.97 o 
  -4   6   3      136.10      142.27      5.31 o 
  -3   6   3       40.79       40.43      2.69 o 
  -2   6   3       96.85       95.77      3.76 o 
  -1   6   3       47.05       46.66      2.39 o 
   0   6   3      163.72      170.72      3.05 o 
   1   6   3      364.15      356.52      4.71 o 
   2   6   3       18.68       22.26      1.02 o 
   3   6   3      463.24      509.66      8.12 o 
   4   6   3      206.61      175.67      4.17 o 
   5   6   3       83.68       85.90      2.56 o 
   6   6   3       66.63       61.10      2.21 o 
   7   6   3      232.74      222.89      4.98 o 
   8   6   3       21.08       22.39      3.20 o 
   9   6   3        6.50        1.85      2.22 o 
  10   6   3        2.90       -1.71      2.41 o 
  11   6   3        0.55       -3.49      2.33 o 
  -7   7   3        1.25       -0.31      2.50 o 
  -6   7   3        6.72        6.34      2.66 o 
  -5   7   3        6.52        5.78      2.19 o 
  -4   7   3        3.95        5.16      2.08 o 
  -3   7   3        6.02        9.42      2.05 o 
  -2   7   3       44.39       44.53      2.81 o 
  -1   7   3       10.11       16.02      1.88 o 
   0   7   3      153.24      161.70      4.77 o 
   1   7   3       12.63        9.58      0.94 o 
   2   7   3       29.86       23.48      1.11 o 
   3   7   3      139.54      135.38      2.56 o 
   4   7   3       23.57       24.50      1.56 o 
   5   7   3      164.60      173.63      4.00 o 
   6   7   3      221.79      239.71      4.96 o 
   7   7   3        0.65       -1.37      1.57 o 
   8   7   3       42.92       41.44      3.59 o 
   9   7   3       55.70       50.28      4.10 o 
  10   7   3        3.83        2.13      2.75 o 
  11   7   3        1.25       -0.14      2.83 o 
  -6   8   3        0.69        1.35      2.22 o 
  -5   8   3       36.69       35.82      3.37 o 
  -4   8   3       33.76       26.71      2.86 o 
  -3   8   3       27.86       29.60      3.14 o 
  -2   8   3       11.20       13.55      2.22 o 
  -1   8   3        1.90        3.17      1.63 o 
   0   8   3       21.69       24.15      2.38 o 
   1   8   3      163.02      161.02      4.97 o 
   2   8   3       11.69       20.99      4.06 o 
   3   8   3        8.55       11.61      1.12 o 
   4   8   3       29.64       32.61      1.87 o 
   5   8   3      244.31      247.48      5.21 o 
   6   8   3        2.03        1.84      1.16 o 
   7   8   3       22.45       18.57      2.86 o 
   8   8   3       51.11       48.51      3.90 o 
   9   8   3        6.02        7.43      2.69 o 
  10   8   3        1.45        4.24      2.86 o 
  11   8   3        5.39        8.19      3.11 o 
  -5   9   3        8.30        5.08      2.50 o 
  -4   9   3        3.76       -0.17      2.10 o 
  -3   9   3        3.66        1.37      2.13 o 
  -2   9   3       52.66       47.47      3.39 o 
  -1   9   3       78.41       74.59      4.01 o 
   0   9   3       39.04       35.18      2.89 o 
   1   9   3      129.09      152.32      5.19 o 
   2   9   3      232.00      215.26      6.24 o 
   3   9   3        0.75        0.33      0.84 o 
   4   9   3        2.20        1.81      1.17 o 
   5   9   3       22.58       19.30      2.09 o 
   6   9   3        0.01       -1.42      1.37 o 
   7   9   3        0.17       -1.60      1.71 o 
   8   9   3        8.79        7.77      2.47 o 
   9   9   3       14.27       10.77      2.89 o 
  10   9   3        1.04       -0.25      2.36 o 
  -4  10   3        0.35        2.08      2.19 o 
  -3  10   3       51.16       47.92      3.87 o 
  -2  10   3       69.67       62.71      4.01 o 
  -1  10   3      132.45      152.72      5.98 o 
   0  10   3      381.55      387.21     10.18 o 
   1  10   3      156.38      171.78      5.98 o 
   2  10   3      143.70      134.92      5.11 o 
   3  10   3        5.29        9.51      2.58 o 
   4  10   3        7.65        5.84      1.53 o 
   5  10   3      393.01      426.26      8.14 o 
   6  10   3      384.79      362.67      7.29 o 
   7  10   3        0.70       -0.73      1.94 o 
   8  10   3       45.11       45.34      4.15 o 
   9  10   3       18.14       14.25      3.25 o 
  10  10   3        0.54        3.42      2.86 o 
  -3  11   3        4.66        6.59      2.72 o 
  -2  11   3        0.26        1.51      2.27 o 
  -1  11   3        0.89        3.95      2.33 o 
   0  11   3       71.81       62.32      4.07 o 
   1  11   3        6.67        9.45      2.47 o 
   3  11   3        0.49       -2.38      1.85 o 
   4  11   3       79.23       79.94      4.77 o 
   5  11   3        4.83        4.62      1.69 o 
   6  11   3       80.69       76.09      3.28 o 
   7  11   3        0.01       -1.32      2.22 o 
   8  11   3        9.82        6.76      2.92 o 
   9  11   3        3.60        0.87      2.52 o 
  -1  12   3       11.25       10.97      2.92 o 
   0  12   3       58.63       45.70      3.70 o 
   3  12   3       42.90       38.10      3.82 o 
   4  12   3       34.57       34.73      3.65 o 
   5  12   3       87.82       80.39      5.05 o 
   6  12   3       27.99       26.03      3.59 o 
   7  12   3        4.08        1.85      2.52 o 
   8  12   3       18.67       14.19      3.39 o 
   2  13   3        1.63        3.53      2.55 o 
   3  13   3        0.36       -0.36      2.24 o 
   4  13   3        0.43        2.52      2.33 o 
   5  13   3       14.56       14.98      3.14 o 
   6  13   3        2.96        2.38      2.27 o 
  -6 -11   4        0.00       -2.61      2.16 o 
  -4 -11   4        0.03       -3.14      2.33 o 
  -3 -11   4       18.97       20.56      3.76 o 
  -2 -11   4        0.06        0.25      2.38 o 
  -1 -11   4        2.20        3.00      2.66 o 
  -7 -10   4        1.15        0.84      2.47 o 
  -6 -10   4        9.85        9.28      2.97 o 
  -5 -10   4        1.35        1.54      2.38 o 
  -3 -10   4       14.68       14.73      3.39 o 
  -2 -10   4        0.01       -3.00      2.41 o 
  -1 -10   4       18.14       16.91      3.39 o 
   0 -10   4       10.15        2.86      2.92 o 
   1 -10   4       86.99       90.60      5.70 o 
  -8  -9   4       17.65       15.29      3.14 o 
  -7  -9   4        6.47        3.84      2.38 o 
  -6  -9   4       16.93       19.38      3.45 o 
  -5  -9   4       70.77       66.78      4.52 o 
  -4  -9   4       65.48       70.45      4.46 o 
  -3  -9   4       13.49       10.07      2.75 o 
  -2  -9   4      321.04      317.89     10.42 o 
  -1  -9   4       41.66       41.66      4.01 o 
   0  -9   4        1.16       -2.86      1.91 o 
   1  -9   4        3.02        0.17      2.27 o 
   2  -9   4        0.02       -0.22      2.47 o 
   3  -9   4       48.55       54.00      4.80 o 
  -9  -8   4        3.34        6.54      3.06 o 
  -8  -8   4        7.97        3.53      2.41 o 
  -7  -8   4        1.17        0.22      2.05 o 
  -6  -8   4       56.03       48.34      3.93 o 
  -5  -8   4       63.35       58.78      4.26 o 
  -4  -8   4        4.56        6.09      2.41 o 
  -3  -8   4      146.83      150.69      6.04 o 
  -2  -8   4        5.46        4.60      2.24 o 
  -1  -8   4       25.51       31.78      3.70 o 
   0  -8   4       23.22       22.13      3.37 o 
   1  -8   4       16.10       15.79      3.23 o 
   2  -8   4        2.09        2.36      2.30 o 
   3  -8   4        0.44        0.84      2.33 o 
   4  -8   4       14.21       12.37      3.17 o 
  -9  -7   4        0.02       -2.90      1.94 o 
  -8  -7   4       36.82       34.11      4.18 o 
  -7  -7   4        3.06        3.98      2.41 o 
  -6  -7   4       61.57       68.60      4.52 o 
  -5  -7   4        2.32        0.67      2.05 o 
  -4  -7   4       20.58       20.90      2.92 o 
  -3  -7   4       93.01       87.39      4.43 o 
  -2  -7   4      396.60      367.08      9.84 o 
  -1  -7   4      189.51      191.92      7.18 o 
   0  -7   4      395.91      408.33     11.39 o 
   1  -7   4       29.82       28.84      3.51 o 
   2  -7   4      144.84      155.37      6.60 o 
   3  -7   4       25.42       33.04      3.70 o 
   4  -7   4        0.69       -1.80      2.10 o 
   5  -7   4       28.82       38.94      4.29 o 
 -10  -6   4        9.63        4.63      2.78 o 
  -9  -6   4        0.16       -1.09      2.05 o 
  -8  -6   4        1.22       -0.42      2.10 o 
  -7  -6   4        1.08       -1.35      2.16 o 
  -6  -6   4       72.10       64.29      4.24 o 
  -5  -6   4       49.81       50.22      3.82 o 
  -4  -6   4       85.33       77.32      4.21 o 
  -3  -6   4        2.05        2.69      1.80 o 
  -2  -6   4      266.84      288.27      8.12 o 
  -1  -6   4       63.79       62.69      3.31 o 
   0  -6   4       49.80       43.79      2.17 o 
   1  -6   4      309.10      307.64      9.16 o 
   2  -6   4       32.68       39.25      3.65 o 
   3  -6   4      278.81      297.55      9.16 o 
   4  -6   4       12.95       10.60      2.64 o 
   5  -6   4        0.81        0.53      2.19 o 
   6  -6   4       56.62       54.34      4.32 o 
 -10  -5   4        0.21       -0.78      1.82 o 
  -9  -5   4        1.77       -0.08      2.24 o 
  -8  -5   4        3.90       -0.76      2.02 o 
  -7  -5   4        3.94        3.81      2.22 o 
  -6  -5   4       86.36       90.08      4.71 o 
  -5  -5   4        2.77        1.04      1.68 o 
  -4  -5   4      107.10      110.09      4.72 o 
  -3  -5   4      211.42      196.43      6.43 o 
  -2  -5   4      222.53      213.80      6.52 o 
  -1  -5   4        0.05        0.00      1.29 o 
   0  -5   4        0.30        1.63      1.04 o 
   1  -5   4        3.77        2.89      1.09 o 
   2  -5   4       59.10       64.82      2.45 o 
   3  -5   4       16.20       17.25      2.78 o 
   4  -5   4       16.37       21.99      2.95 o 
   5  -5   4       30.78       29.88      3.45 o 
   6  -5   4        8.86        8.70      2.78 o 
   7  -5   4       19.94       24.91      3.65 o 
 -10  -4   4       17.28       27.94      2.98 o 
  -9  -4   4       10.82       12.14      2.21 o 
  -8  -4   4       59.68       61.09      3.28 o 
  -7  -4   4        0.15       -0.77      1.56 o 
  -6  -4   4       76.66       80.12      4.35 o 
  -5  -4   4      196.68      199.65      6.83 o 
  -4  -4   4        0.37       -2.08      1.40 o 
  -3  -4   4      110.84      109.63      4.41 o 
  -2  -4   4     1243.27     1332.41     26.68 o 
  -1  -4   4      929.36      969.09     19.88 o 
   0  -4   4        9.16       11.75      1.88 o 
   1  -4   4      597.09      632.11      9.82 o 
   2  -4   4      103.50      103.38      2.90 o 
   3  -4   4      345.77      365.16      7.11 o 
   4  -4   4        0.29       -1.63      1.43 o 
   5  -4   4       15.81       18.04      2.81 o 
   6  -4   4       63.81       70.71      4.38 o 
   7  -4   4      153.50      154.05      6.46 o 
   8  -4   4       14.48        8.95      2.86 o 
 -10  -3   4        2.59        0.40      1.77 o 
  -9  -3   4        0.70        1.26      1.57 o 
  -8  -3   4       73.88       70.32      3.44 o 
  -7  -3   4      210.70      224.82      5.67 o 
  -6  -3   4       21.18       22.89      2.09 o 
  -5  -3   4        2.63        2.76      1.11 o 
  -4  -3   4       34.47       36.14      2.67 o 
  -3  -3   4      372.97      387.73      9.68 o 
  -2  -3   4      796.54      794.60     16.82 o 
  -1  -3   4      334.38      330.24      8.11 o 
   0  -3   4       19.95       18.21      1.82 o 
   1  -3   4      978.77      995.65     14.15 o 
   2  -3   4     1211.76     1271.58     17.64 o 
   3  -3   4       15.83       15.86      1.45 o 
   4  -3   4        4.22        2.64      1.11 o 
   5  -3   4        0.15       -0.93      1.57 o 
   6  -3   4        0.67       -2.08      1.63 o 
   7  -3   4        0.44        1.99      2.16 o 
   8  -3   4        2.87       -0.45      2.30 o 
 -10  -2   4        1.03        2.13      1.88 o 
  -9  -2   4        0.01       -1.25      1.47 o 
  -8  -2   4       98.63       95.25      3.75 o 
  -7  -2   4        5.77        5.51      1.73 o 
  -6  -2   4       15.95       14.13      1.70 o 
  -5  -2   4       89.53       87.60      2.96 o 
  -4  -2   4      288.71      311.32      5.95 o 
  -3  -2   4       28.34       29.46      2.36 o 
  -2  -2   4       45.40       40.63      2.41 o 
  -1  -2   4      152.18      124.05      4.07 o 
   0  -2   4       96.30       82.19      3.09 o 
   1  -2   4      243.47      262.03      4.72 o 
   2  -2   4      216.10      205.26      5.90 o 
   3  -2   4       15.60       18.42      1.43 o 
   4  -2   4        3.88        1.54      0.91 o 
   5  -2   4       81.83       72.59      2.50 o 
   6  -2   4       23.43       17.67      2.44 o 
   7  -2   4       16.49       16.77      2.58 o 
   8  -2   4        0.33       -2.61      1.74 o 
   9  -2   4       27.47       33.75      3.90 o 
 -10  -1   4        2.44        1.86      1.83 o 
  -9  -1   4        2.57        1.28      1.64 o 
  -8  -1   4        3.29       -0.76      1.44 o 
  -7  -1   4       24.75       23.42      2.99 o 
  -6  -1   4        6.29        6.65      1.37 o 
  -5  -1   4       48.39       47.84      3.61 o 
  -4  -1   4       36.97       36.16      1.85 o 
  -3  -1   4      369.30      390.38      7.71 o 
  -2  -1   4      316.10      316.10      7.74 o 
  -1  -1   4      464.07      452.02      9.99 o 
   1  -1   4      530.82      525.68     11.24 o 
   2  -1   4     2041.29     2036.69     26.70 o 
   3  -1   4       60.25       60.95      2.00 o 
   4  -1   4       69.55       66.46      2.15 o 
   5  -1   4        0.24        0.02      0.84 o 
   6  -1   4       25.75       28.70      1.85 o 
   7  -1   4        3.20        1.35      1.17 o 
   8  -1   4        1.42       -1.40      1.57 o 
 -10   0   4        1.55       -0.25      2.41 o 
  -9   0   4        0.80        0.22      2.38 o 
  -8   0   4       17.08       20.78      2.25 o 
  -7   0   4        0.15       -1.59      1.06 o 
  -6   0   4       13.51       12.58      1.51 o 
  -5   0   4       93.07       94.89      2.09 o 
  -4   0   4     1055.19     1181.91     13.35 o 
  -3   0   4        7.17        8.44      0.75 o 
  -2   0   4       52.78       47.98      1.64 o 
  -1   0   4       12.54       11.59      1.32 o 
   0   0   4        0.01       -0.03      0.65 o 
   1   0   4       75.98       68.12      2.70 o 
   2   0   4        4.04        4.62      0.79 o 
   3   0   4        9.88        8.00      0.92 o 
   4   0   4      281.65      299.92      9.56 o 
   5   0   4        7.44        6.14      1.03 o 
   6   0   4       52.73       53.56      3.02 o 
   7   0   4        6.07        6.71      1.44 o 
   8   0   4       11.64        7.89      1.57 o 
   9   0   4        1.34        0.98      1.85 o 
  10   0   4       18.58       20.39      3.39 o 
  -9   1   4        2.02        0.06      2.24 o 
  -8   1   4        5.47        3.81      2.19 o 
  -7   1   4       83.48       74.75      3.10 o 
  -6   1   4      215.52      206.44      4.75 o 
  -5   1   4        3.26        1.06      0.64 o 
  -4   1   4       71.28       69.95      1.70 o 
  -3   1   4       13.72       12.60      0.88 o 
  -2   1   4      177.99      167.23      3.20 o 
  -1   1   4      572.25      556.12      6.58 o 
   0   1   4      684.47      653.17      9.34 o 
   1   1   4     1053.41     1021.17     20.05 o 
   2   1   4     4872.99     4904.30     85.68 o 
   3   1   4      166.58      179.84      3.29 o 
   4   1   4      235.31      240.28      6.86 o 
   5   1   4        6.58        6.96      0.96 o 
   6   1   4      131.15      141.15      3.39 o 
   7   1   4      232.26      238.79      5.02 o 
   8   1   4        0.00       -1.96      1.30 o 
   9   1   4        7.18        3.80      1.59 o 
  10   1   4        5.92        6.14      2.52 o 
  -9   2   4        5.63        5.89      2.69 o 
  -8   2   4        0.13        1.35      2.16 o 
  -7   2   4        2.16       -2.13      1.74 o 
  -6   2   4       19.33       21.90      1.91 o 
  -5   2   4       17.28       14.71      1.07 o 
  -4   2   4        1.56        0.37      0.53 o 
  -3   2   4      822.49      865.80     10.00 o 
  -2   2   4       75.26       76.68      1.64 o 
  -1   2   4      469.62      482.95      5.82 o 
   0   2   4       13.74       13.58      0.79 o 
   1   2   4      994.74      928.98     12.92 o 
   2   2   4      735.46      757.54     15.12 o 
   3   2   4       53.78       50.03      1.17 o 
   4   2   4      115.75      108.45      2.95 o 
   5   2   4       14.28       12.40      1.14 o 
   6   2   4      295.98      301.55      5.52 o 
   7   2   4      145.90      136.11      3.54 o 
   8   2   4        0.26       -1.22      1.04 o 
   9   2   4        0.08       -1.89      1.27 o 
  10   2   4        1.23        1.54      2.22 o 
  -9   3   4        4.64        4.85      2.52 o 
  -8   3   4        0.00       -0.76      1.96 o 
  -7   3   4        4.69        0.22      2.02 o 
  -6   3   4      466.43      503.37     12.63 o 
  -5   3   4       22.04       22.12      1.26 o 
  -4   3   4        0.05       -0.63      0.54 o 
  -3   3   4       83.72       76.02      1.75 o 
  -2   3   4        6.37        7.44      0.70 o 
  -1   3   4      262.94      276.42      4.38 o 
   1   3   4       59.82       62.32      1.73 o 
   2   3   4        2.72        4.28      1.36 o 
   3   3   4      449.97      456.48      7.14 o 
   4   3   4       43.66       46.42      1.19 o 
   5   3   4       22.38       22.06      1.28 o 
   6   3   4        0.30        1.00      0.81 o 
   7   3   4       27.10       25.32      1.85 o 
   8   3   4       31.98       33.33      2.07 o 
   9   3   4        3.10        3.39      2.50 o 
  10   3   4        1.54        5.05      2.52 o 
  11   3   4        1.57        6.90      3.11 o 
  -8   4   4        0.96       -1.15      2.16 o 
  -7   4   4        0.12       -1.80      1.85 o 
  -6   4   4      122.87      123.58      5.50 o 
  -5   4   4      185.14      175.41      4.14 o 
  -4   4   4       25.00       24.99      1.58 o 
  -3   4   4      133.90      126.08      2.36 o 
  -2   4   4      249.18      244.39      3.53 o 
  -1   4   4      210.09      217.67      3.15 o 
   0   4   4       75.84       78.58      1.82 o 
   1   4   4      142.65      151.29      2.24 o 
   2   4   4        5.37        5.83      1.67 o 
   3   4   4      107.58      118.62      3.17 o 
   4   4   4        1.46        1.41      0.47 o 
   5   4   4        3.02        1.31      0.68 o 
   6   4   4      670.32      649.67     13.18 o 
   7   4   4       27.82       23.34      1.70 o 
   8   4   4       38.64       32.57      3.34 o 
   9   4   4       12.03       13.74      2.83 o 
  10   4   4       28.31       29.57      4.12 o 
  11   4   4        4.36        4.21      2.75 o 
  -8   5   4        3.81        5.16      2.64 o 
  -7   5   4        5.58        3.25      2.24 o 
  -6   5   4        0.03       -2.38      1.71 o 
  -5   5   4       45.78       43.45      2.28 o 
  -4   5   4       30.51       30.90      1.84 o 
  -3   5   4       28.26       27.38      1.71 o 
  -2   5   4       29.20       26.68      1.26 o 
  -1   5   4      972.55     1043.70     11.76 o 
   0   5   4       11.79       13.46      2.50 o 
   1   5   4       38.82       35.80      1.07 o 
   2   5   4       35.63       37.73      1.00 o 
   3   5   4       19.84       22.89      1.33 o 
   4   5   4      134.78      155.35      3.46 o 
   5   5   4       94.53      101.01      2.74 o 
   6   5   4       60.08       59.39      1.70 o 
   7   5   4        4.88        4.63      1.94 o 
   8   5   4       50.60       50.47      3.98 o 
   9   5   4        9.54       12.99      3.11 o 
  10   5   4        3.64        6.96      3.03 o 
  11   5   4        9.71       14.33      3.59 o 
  -7   6   4        7.58       10.13      2.86 o 
  -6   6   4       14.17        7.24      2.36 o 
  -5   6   4        5.02        3.85      1.43 o 
  -4   6   4      299.74      291.11      5.96 o 
  -3   6   4       15.66       12.45      2.08 o 
  -2   6   4      125.58      114.62      3.68 o 
  -1   6   4        1.23        1.57      0.62 o 
   0   6   4       21.43       15.40      0.89 o 
   1   6   4        1.60        2.67      1.02 o 
   2   6   4      234.59      242.22      3.49 o 
   3   6   4       26.92       25.84      0.99 o 
   4   6   4      106.05      106.91      2.87 o 
   5   6   4      433.51      441.21     13.42 o 
   6   6   4      259.45      266.18      6.58 o 
   7   6   4       63.91       63.47      4.01 o 
   8   6   4       46.58       49.41      3.82 o 
   9   6   4      112.89      123.82      6.17 o 
  10   6   4        7.93        4.57      2.83 o 
  11   6   4        5.41        2.58      3.06 o 
  -6   7   4       21.39       19.55      3.14 o 
  -5   7   4       25.71       21.75      3.93 o 
  -4   7   4      101.17       98.30      3.42 o 
  -3   7   4      183.30      173.45      7.53 o 
  -2   7   4        0.05       -0.20      1.04 o 
  -1   7   4        3.42        2.15      1.01 o 
   0   7   4      142.78      141.05      3.37 o 
   1   7   4       13.49       15.48      0.95 o 
   2   7   4        8.33        7.11      0.79 o 
   3   7   4      173.80      163.34      2.80 o 
   4   7   4       81.72       86.01      2.66 o 
   5   7   4       52.80       52.26      2.22 o 
   6   7   4      178.51      179.23      5.78 o 
   7   7   4        2.31       -0.34      1.99 o 
   8   7   4       29.94       33.38      3.56 o 
   9   7   4      112.56      112.93      5.98 o 
  10   7   4        2.19       -1.77      2.61 o 
  11   7   4        0.02       -3.53      2.36 o 
  -6   8   4        3.64        5.10      2.78 o 
  -5   8   4        1.32        0.69      1.42 o 
  -4   8   4       40.84       34.03      2.37 o 
  -3   8   4       72.91       55.72      3.97 o 
  -2   8   4       18.83       22.80      5.30 o 
  -1   8   4       93.91       94.59      3.01 o 
   0   8   4      359.43      350.91      6.50 o 
   1   8   4      147.66      144.22      3.55 o 
   2   8   4       27.63       29.78      1.27 o 
   3   8   4       13.92       12.22      1.39 o 
   4   8   4        1.17        1.55      1.07 o 
   5   8   4        8.46        8.58      2.09 o 
   6   8   4       26.26       28.53      1.96 o 
   7   8   4        0.54       -1.74      1.77 o 
   8   8   4       55.17       58.78      4.35 o 
   9   8   4       12.14       20.84      3.48 o 
  10   8   4        2.17       -1.35      2.22 o 
  -5   9   4        3.64        0.34      1.50 o 
  -4   9   4        8.27        7.12      1.78 o 
  -3   9   4        3.52        3.62      1.55 o 
  -2   9   4       29.85       27.25      3.93 o 
  -1   9   4      106.36       90.86      3.17 o 
   0   9   4       60.91       57.82      2.50 o 
   1   9   4        0.43        0.38      1.10 o 
   2   9   4       63.89       65.41      2.41 o 
   3   9   4        1.75        2.45      1.12 o 
   4   9   4        9.20        8.18      1.46 o 
   5   9   4        1.43       -0.58      1.24 o 
   6   9   4       18.31       18.74      2.65 o 
   7   9   4       20.26       28.28      3.56 o 
   8   9   4       45.87       39.53      3.87 o 
   9   9   4       20.31       16.86      3.42 o 
  10   9   4        3.74        3.23      2.66 o 
  -4  10   4       27.42       32.42      2.78 o 
  -3  10   4        0.01       -1.13      1.38 o 
  -2  10   4        3.53        1.33      1.55 o 
  -1  10   4       22.13       30.91      2.53 o 
   0  10   4       22.63       21.95      2.68 o 
   1  10   4      156.61      152.44      8.32 o 
   2  10   4      344.26      353.24     10.74 o 
   3  10   4        5.88        8.27      2.41 o 
   4  10   4      155.19      149.48      4.18 o 
   5  10   4      528.07      524.98      9.41 o 
   6  10   4        0.04        0.02      1.32 o 
   7  10   4        6.74        7.18      2.66 o 
   8  10   4        0.77       -0.59      2.16 o 
   9  10   4        9.58        9.54      3.11 o 
  10  10   4       10.24       11.08      3.48 o 
  -3  11   4       10.65       12.49      2.13 o 
  -2  11   4        0.23        0.17      1.53 o 
  -1  11   4        2.62        5.09      1.69 o 
   0  11   4       13.57       17.39      3.34 o 
   1  11   4       34.32       36.75      3.87 o 
   2  11   4       48.42       53.50      4.43 o 
   3  11   4       97.36       83.29      4.97 o 
   4  11   4       25.57       27.55      3.51 o 
   5  11   4       36.21       38.57      4.33 o 
   6  11   4       47.30       43.65      2.66 o 
   7  11   4       55.17       57.49      4.43 o 
   8  11   4        5.07        2.16      2.44 o 
   9  11   4       20.91       19.02      3.59 o 
  -1  12   4       11.77        7.71      2.66 o 
   0  12   4        1.08        1.71      2.41 o 
   1  12   4        1.65        3.28      2.52 o 
   2  12   4        7.97        5.44      2.75 o 
   3  12   4       11.68       17.67      3.31 o 
   4  12   4        8.60       12.26      2.83 o 
   5  12   4        0.25       -1.49      2.22 o 
   6  12   4        0.36       -1.65      1.96 o 
   7  12   4       27.68       21.49      3.53 o 
   8  12   4        7.10        6.00      2.64 o 
   1  13   4        2.61        0.93      2.44 o 
   2  13   4       28.59       30.44      4.26 o 
   3  13   4        0.01        3.51      2.66 o 
   4  13   4        3.74        4.15      2.58 o 
   5  13   4        0.44       -0.53      2.19 o 
   6  13   4        0.14        0.03      2.16 o 
  -6 -10   5        2.84        2.08      2.38 o 
  -5 -10   5        0.80        1.15      2.44 o 
  -3 -10   5        2.81        5.05      2.97 o 
  -2 -10   5       28.37       27.69      4.12 o 
  -1 -10   5        3.68        3.95      2.80 o 
   0 -10   5        1.33        0.36      2.69 o 
  -8  -9   5        0.10        0.95      2.66 o 
  -7  -9   5        3.54        0.17      2.58 o 
  -6  -9   5       10.00       12.26      3.17 o 
  -5  -9   5       11.08       12.99      2.92 o 
  -4  -9   5        0.05       -2.47      2.02 o 
  -3  -9   5        8.62        9.93      2.72 o 
  -2  -9   5      127.23      125.37      6.54 o 
  -1  -9   5        5.14        7.80      3.06 o 
   0  -9   5       60.65       56.37      4.60 o 
   1  -9   5        0.00       -0.20      2.55 o 
   2  -9   5       14.27       17.36      3.81 o 
  -8  -8   5        1.66        0.95      2.47 o 
  -7  -8   5       14.31       19.10      3.53 o 
  -6  -8   5       14.68       17.92      3.23 o 
  -5  -8   5       39.43       42.59      4.01 o 
  -4  -8   5        4.27        4.15      2.47 o 
  -3  -8   5      177.70      174.55      6.82 o 
  -2  -8   5       28.28       25.75      3.20 o 
  -1  -8   5        1.70        1.77      2.41 o 
   0  -8   5        0.25       -2.99      1.99 o 
   1  -8   5       11.13       11.92      3.06 o 
   2  -8   5       55.42       63.91      4.71 o 
   3  -8   5       16.88       21.46      3.70 o 
   4  -8   5       19.93       26.87      4.21 o 
  -9  -7   5        7.39        6.90      2.80 o 
  -8  -7   5       22.63       27.13      3.70 o 
  -7  -7   5        2.79        3.14      2.55 o 
  -6  -7   5      186.46      201.37      7.81 o 
  -5  -7   5        9.00        8.53      2.89 o 
  -4  -7   5       18.51       22.52      3.09 o 
  -3  -7   5        6.88        2.50      2.16 o 
  -2  -7   5       26.84       28.98      3.09 o 
  -1  -7   5      127.41      128.07      3.98 o 
   0  -7   5       14.41       11.11      2.78 o 
   1  -7   5       53.54       52.10      4.12 o 
   2  -7   5        0.79       -0.11      2.16 o 
   3  -7   5        4.38        2.52      2.38 o 
   4  -7   5        1.12       -1.26      2.22 o 
   5  -7   5        1.07        2.83      2.75 o 
  -9  -6   5        4.15        4.71      2.64 o 
  -8  -6   5        2.78       -0.93      2.16 o 
  -7  -6   5        0.32        1.32      2.33 o 
  -6  -6   5       51.11       54.23      4.29 o 
  -5  -6   5       48.11       50.73      3.93 o 
  -4  -6   5       59.58       60.16      3.90 o 
  -3  -6   5        0.48       -0.31      1.65 o 
  -2  -6   5       30.86       30.05      2.75 o 
  -1  -6   5       17.42       20.48      2.58 o 
   0  -6   5       41.38       44.40      2.42 o 
   1  -6   5       16.42       12.54      2.72 o 
   2  -6   5       37.66       34.34      3.70 o 
   3  -6   5       24.38       20.62      3.37 o 
   4  -6   5       31.62       30.89      3.67 o 
   5  -6   5       33.37       32.57      3.98 o 
   6  -6   5       27.10       37.87      4.40 o 
 -10  -5   5        0.76        0.93      2.72 o 
  -9  -5   5        0.02       -1.99      2.24 o 
  -8  -5   5        0.05       -2.69      1.80 o 
  -7  -5   5       37.40       36.58      3.82 o 
  -6  -5   5        2.58        2.83      2.22 o 
  -5  -5   5       76.58       76.27      4.55 o 
  -4  -5   5        1.53        1.82      1.82 o 
  -3  -5   5       74.04       76.72      3.96 o 
  -2  -5   5       57.35       63.84      3.70 o 
  -1  -5   5       10.65        8.81      2.02 o 
   0  -5   5       44.85       48.02      2.32 o 
   1  -5   5      121.03      119.48      3.44 o 
   2  -5   5       75.12       73.57      3.21 o 
   3  -5   5       44.01       35.29      3.28 o 
   4  -5   5        0.10       -1.57      1.77 o 
   5  -5   5        7.58        7.43      2.47 o 
   6  -5   5       88.38       97.99      5.47 o 
   7  -5   5        4.06        2.16      2.58 o 
 -10  -4   5        0.97       -0.09      1.87 o 
  -9  -4   5        0.26       -0.69      1.68 o 
  -8  -4   5        0.49       -0.05      1.58 o 
  -7  -4   5       49.02       52.55      4.07 o 
  -6  -4   5       28.24       31.11      3.34 o 
  -5  -4   5       12.72       12.57      2.58 o 
  -4  -4   5       78.47       76.36      4.15 o 
  -3  -4   5       40.23       33.02      2.75 o 
  -2  -4   5        0.44        1.96      1.68 o 
  -1  -4   5      106.34       98.90      4.13 o 
   0  -4   5       81.53       72.75      3.51 o 
   1  -4   5       23.47       20.02      1.66 o 
   2  -4   5      227.63      227.55      4.85 o 
   3  -4   5       10.43        9.21      1.48 o 
   4  -4   5       11.69       13.38      2.50 o 
   5  -4   5        6.38        5.44      2.19 o 
   6  -4   5        1.96        5.53      2.41 o 
   7  -4   5        7.77        8.72      2.89 o 
 -10  -3   5        0.00        0.12      1.73 o 
  -9  -3   5        6.36        4.88      1.92 o 
  -8  -3   5       23.06       24.05      3.34 o 
  -7  -3   5        0.23        0.86      1.60 o 
  -6  -3   5       13.71       13.74      1.97 o 
  -5  -3   5      100.16      104.38      4.77 o 
  -4  -3   5      642.50      662.45     15.33 o 
  -3  -3   5       63.10       69.12      3.59 o 
  -2  -3   5      599.50      645.10     14.49 o 
  -1  -3   5       16.66       13.86      2.10 o 
   0  -3   5      287.20      277.11      7.42 o 
   1  -3   5      281.92      280.67      5.38 o 
   2  -3   5      112.51      114.72      3.13 o 
   3  -3   5       10.44       10.49      1.44 o 
   4  -3   5      171.45      198.28      4.44 o 
   5  -3   5       27.21       26.90      2.89 o 
   6  -3   5       76.44       77.05      4.24 o 
   7  -3   5        9.20        9.62      2.55 o 
   8  -3   5        0.13        2.61      2.30 o 
 -10  -2   5        3.80        3.57      2.01 o 
  -9  -2   5       10.10       14.92      2.27 o 
  -8  -2   5       10.31        9.84      1.96 o 
  -7  -2   5       14.82       19.98      2.26 o 
  -6  -2   5        5.67        3.63      1.41 o 
  -5  -2   5       73.24       76.97      2.94 o 
  -4  -2   5      201.40      224.72      7.00 o 
  -3  -2   5      244.86      233.78      6.89 o 
  -2  -2   5        6.19        2.27      1.37 o 
  -1  -2   5       70.01       63.66      3.00 o 
   0  -2   5      896.64     1014.46     20.65 o 
   1  -2   5      104.61       94.32      3.17 o 
   2  -2   5       18.73       19.04      1.57 o 
   3  -2   5       36.04       39.37      1.88 o 
   4  -2   5       90.63       87.90      2.75 o 
   5  -2   5        1.40        0.70      1.12 o 
   6  -2   5       90.55       94.01      4.32 o 
   7  -2   5        0.90       -1.29      1.57 o 
   9  -2   5        3.99        2.92      2.36 o 
 -10  -1   5        0.73       -3.09      2.16 o 
  -9  -1   5        1.22        2.82      1.75 o 
  -8  -1   5        0.10       -0.26      1.39 o 
  -7  -1   5       54.59       52.62      2.74 o 
  -6  -1   5        6.41        6.23      1.51 o 
  -5  -1   5        7.81       10.54      1.80 o 
  -4  -1   5       74.48       83.10      2.77 o 
  -3  -1   5        2.47        2.58      1.02 o 
  -1  -1   5      199.99      218.15      6.02 o 
   0  -1   5       94.02       86.34      3.37 o 
   1  -1   5     2434.69     2346.98     44.36 o 
   2  -1   5       38.63       41.94      2.71 o 
   3  -1   5       22.60       23.06      1.52 o 
   4  -1   5       72.87       70.94      2.40 o 
   5  -1   5        9.88       10.28      1.42 o 
   6  -1   5       28.20       28.43      2.93 o 
   7  -1   5       22.59       24.43      2.10 o 
   8  -1   5        3.89        2.64      1.91 o 
   9  -1   5        1.29       -0.17      2.16 o 
  -9   0   5        8.28       11.42      2.92 o 
  -8   0   5        2.07        0.17      1.40 o 
  -7   0   5       51.46       53.27      5.67 o 
  -6   0   5        4.32        0.99      1.27 o 
  -5   0   5      396.04      417.37      7.56 o 
  -4   0   5        2.15        2.91      0.96 o 
  -3   0   5       88.26      104.24      2.87 o 
  -2   0   5       13.19       12.31      1.21 o 
  -1   0   5      106.32       92.75      3.54 o 
   0   0   5        1.37        0.62      0.90 o 
   2   0   5      192.82      200.79      3.89 o 
   3   0   5     1410.10     1431.18     19.34 o 
   4   0   5        1.32       -1.12      0.75 o 
   5   0   5        4.36        4.46      1.08 o 
   6   0   5       58.97       59.78      2.36 o 
   7   0   5      169.89      163.59      7.37 o 
   8   0   5        2.21        0.53      1.37 o 
   9   0   5        0.00        0.03      1.96 o 
  -9   1   5        0.00        0.59      2.30 o 
  -8   1   5        0.05       -0.93      2.02 o 
  -7   1   5        3.10        3.27      1.61 o 
  -6   1   5       35.87       37.69      2.26 o 
  -5   1   5       37.45       34.15      2.13 o 
  -4   1   5       32.97       30.59      1.26 o 
  -3   1   5       47.51       43.56      1.44 o 
  -2   1   5     1426.58     1487.00     16.39 o 
  -1   1   5      363.12      383.55      5.02 o 
   0   1   5      164.25      168.43      3.36 o 
   1   1   5     1125.88     1274.85     25.04 o 
   2   1   5       38.62       38.67      1.48 o 
   3   1   5      452.78      461.41      7.07 o 
   4   1   5       22.17       19.40      1.36 o 
   5   1   5       37.98       33.22      1.65 o 
   6   1   5        0.00       -0.68      1.21 o 
   7   1   5       33.19       36.88      2.07 o 
   8   1   5        1.43        1.25      1.24 o 
   9   1   5        0.80       -2.33      2.08 o 
  -9   2   5        0.29       -1.57      2.16 o 
  -8   2   5        1.16        1.74      2.10 o 
  -7   2   5       24.47       30.55      3.70 o 
  -6   2   5      183.52      177.99      4.52 o 
  -5   2   5      114.64      106.22      2.42 o 
  -4   2   5       77.33       78.26      1.96 o 
  -3   2   5      650.34      702.25      8.50 o 
  -2   2   5      154.07      144.01      2.56 o 
  -1   2   5      145.38      141.63      2.43 o 
   0   2   5      205.66      187.25      3.38 o 
   1   2   5      298.19      292.13      5.02 o 
   2   2   5       16.02       15.90      1.18 o 
   3   2   5     1003.38      996.86     13.53 o 
   4   2   5       11.15        7.67      2.36 o 
   5   2   5       34.81       26.19      1.36 o 
   6   2   5       13.72       12.95      1.80 o 
   7   2   5       18.17       17.95      1.69 o 
   8   2   5        3.63        5.69      2.43 o 
   9   2   5        2.09       -0.76      2.30 o 
  10   2   5        5.13        5.83      2.95 o 
  -9   3   5        0.36       -0.79      2.19 o 
  -8   3   5        9.14       16.55      3.17 o 
  -7   3   5        7.20        5.25      2.33 o 
  -6   3   5      562.16      584.88     14.41 o 
  -5   3   5      140.11      141.53      2.93 o 
  -4   3   5       94.02      100.85      2.24 o 
  -3   3   5      154.18      145.63      2.67 o 
  -2   3   5      745.69      832.67      9.73 o 
  -1   3   5       18.58       26.40      1.05 o 
   0   3   5     1143.15     1153.78     12.79 o 
   1   3   5      512.49      526.03     14.30 o 
   2   3   5     1849.16     1890.11     25.40 o 
   3   3   5      146.30      159.64      3.47 o 
   4   3   5        1.57        1.17      0.49 o 
   5   3   5       54.18       56.97      1.81 o 
   6   3   5        2.20        2.48      1.37 o 
   7   3   5      181.63      169.92      9.34 o 
   8   3   5        2.67        2.33      2.22 o 
   9   3   5        8.03       11.36      2.83 o 
  10   3   5       17.85       20.39      3.81 o 
  -8   4   5        0.38        3.20      2.41 o 
  -7   4   5        0.06       -0.93      1.94 o 
  -6   4   5       28.70       26.29      3.28 o 
  -5   4   5       22.04       23.36      1.95 o 
  -4   4   5       13.41       13.70      1.44 o 
  -3   4   5      106.41       99.81      2.19 o 
  -2   4   5       18.99       17.95      1.05 o 
  -1   4   5        0.02        0.50      0.54 o 
   0   4   5      254.26      278.51      3.83 o 
   1   4   5      410.93      427.59      5.30 o 
   2   4   5      400.53      410.77      6.75 o 
   3   4   5      351.23      350.67      6.05 o 
   4   4   5      751.75      746.08     11.21 o 
   5   4   5       36.12       33.64      1.19 o 
   6   4   5       13.93        9.37      2.22 o 
   7   4   5       11.56       10.77      2.44 o 
   8   4   5        2.45        1.26      1.94 o 
   9   4   5       49.47       52.44      4.10 o 
  10   4   5       13.21       12.45      3.25 o 
  -8   5   5        0.06       -1.29      2.36 o 
  -7   5   5        0.56        2.36      2.27 o 
  -6   5   5       17.49       19.92      2.95 o 
  -5   5   5        6.70        5.94      1.48 o 
  -4   5   5       10.45        7.53      1.49 o 
  -3   5   5       21.43       22.85      1.65 o 
  -2   5   5      235.80      248.61      3.77 o 
  -1   5   5      783.35      803.74      9.43 o 
   1   5   5      998.49     1018.18     11.44 o 
   2   5   5        1.49        1.25      0.85 o 
   3   5   5      302.28      313.24      5.65 o 
   4   5   5       53.97       54.33      2.10 o 
   5   5   5        1.59        0.25      0.87 o 
   6   5   5       77.42       77.19      2.60 o 
   7   5   5        5.40        7.29      2.36 o 
   8   5   5        0.78        0.73      1.96 o 
   9   5   5      115.70      126.77      6.29 o 
  10   5   5        4.78        9.99      3.23 o 
  11   5   5        2.90        5.27      3.23 o 
  -7   6   5        0.08       -2.08      1.94 o 
  -6   6   5       19.42       19.02      3.03 o 
  -5   6   5        0.59       -0.32      1.23 o 
  -4   6   5        0.16        0.09      2.40 o 
  -3   6   5       87.94       91.10      5.28 o 
  -2   6   5      484.66      492.79      8.18 o 
  -1   6   5       62.94       67.67      1.87 o 
   0   6   5       11.78       13.46      0.93 o 
   1   6   5      184.31      186.46      3.25 o 
   2   6   5      895.19      984.01     11.16 o 
   3   6   5       50.66       45.83      2.22 o 
   4   6   5      235.10      266.11      5.23 o 
   5   6   5        7.07        5.32      1.50 o 
   6   6   5       37.66       33.94      2.23 o 
   7   6   5      229.57      230.64      7.81 o 
   8   6   5       64.12       60.89      4.35 o 
   9   6   5      131.79      136.58      6.65 o 
  10   6   5       10.88        8.27      3.45 o 
  11   6   5        1.60        0.25      3.00 o 
  -6   7   5        2.05        2.80      2.22 o 
  -5   7   5        0.22       -0.64      1.27 o 
  -4   7   5        1.63       -0.23      1.29 o 
  -3   7   5       21.43       23.16      1.97 o 
  -2   7   5        5.51        5.80      1.34 o 
  -1   7   5      322.37      319.51      8.26 o 
   0   7   5        6.90       13.60      1.30 o 
   1   7   5       14.14       22.25      1.10 o 
   2   7   5      291.91      314.51      5.87 o 
   3   7   5        0.36       -0.87      0.82 o 
   4   7   5       86.16       75.50      2.59 o 
   5   7   5        1.38        0.38      1.03 o 
   6   7   5       49.22       46.26      2.15 o 
   7   7   5       13.46        9.54      2.72 o 
   8   7   5        0.83        1.04      2.13 o 
   9   7   5        2.74        3.59      2.75 o 
  10   7   5        7.29        5.19      2.86 o 
  -6   8   5        4.92        8.13      2.64 o 
  -5   8   5        9.97        9.60      1.87 o 
  -4   8   5        0.71       -1.77      1.18 o 
  -3   8   5       90.83       91.24      6.44 o 
  -2   8   5      282.37      271.13      5.77 o 
  -1   8   5      104.07       84.12      2.87 o 
   0   8   5      142.57      135.17      3.52 o 
   1   8   5      705.72      705.75     10.77 o 
   2   8   5       89.27       79.54      2.68 o 
   3   8   5       11.11        9.78      1.36 o 
   4   8   5      131.75      132.39      4.18 o 
   5   8   5        7.69        9.64      1.45 o 
   6   8   5       37.67       39.75      2.19 o 
   7   8   5        0.20       -2.69      1.80 o 
   8   8   5        5.50        4.24      2.41 o 
   9   8   5       12.06       11.92      3.03 o 
  10   8   5       36.50       42.19      4.18 o 
  -5   9   5        2.75       -0.37      1.47 o 
  -4   9   5        1.01        0.53      1.53 o 
  -3   9   5       42.96       42.61      2.58 o 
  -2   9   5       16.21       12.66      2.01 o 
  -1   9   5        0.63       -0.65      1.19 o 
   0   9   5        9.34        9.05      1.55 o 
   1   9   5       39.04       30.94      3.25 o 
   2   9   5       52.00       52.13      3.82 o 
   3   9   5       15.46       18.16      1.76 o 
   4   9   5       77.01       69.32      2.77 o 
   5   9   5      297.07      313.94      6.95 o 
   6   9   5       17.40       13.19      1.85 o 
   7   9   5       24.11       18.99      3.06 o 
   8   9   5        0.94       -1.23      1.96 o 
   9   9   5        3.23       -1.18      2.10 o 
  10   9   5        1.45        0.34      2.75 o 
  -4  10   5        8.38       11.33      2.07 o 
  -3  10   5       15.71       18.76      6.04 o 
  -2  10   5        6.80        3.08      1.56 o 
  -1  10   5       23.32       22.94      2.00 o 
   0  10   5       21.60       20.37      3.34 o 
   1  10   5      107.38       97.05      5.39 o 
   2  10   5      260.42      259.82      8.93 o 
   3  10   5       22.90       20.45      3.14 o 
   4  10   5        2.15        1.84      1.68 o 
   5  10   5       21.41       17.54      2.18 o 
   6  10   5        1.55       -1.94      1.41 o 
   7  10   5        1.25        0.84      2.13 o 
   8  10   5        0.00       -2.38      2.05 o 
   9  10   5        6.65        0.28      2.38 o 
  10  10   5        7.53        8.72      3.23 o 
  -2  11   5       24.95       23.15      3.76 o 
  -1  11   5       12.87       13.55      3.06 o 
   0  11   5       20.91       17.95      3.48 o 
   1  11   5        3.58        3.00      2.58 o 
   2  11   5       22.83       19.69      3.45 o 
   3  11   5       30.22       31.08      3.76 o 
   4  11   5        9.72       10.57      2.64 o 
   5  11   5        0.69       -2.04      1.36 o 
   6  11   5      106.09      107.78      3.86 o 
   7  11   5        6.74        7.04      2.78 o 
   8  11   5        6.27        6.34      3.00 o 
   9  11   5        1.87        0.20      2.50 o 
  -1  12   5        9.19       10.91      2.95 o 
   0  12   5       29.22       33.16      4.32 o 
   1  12   5       84.49       75.65      5.19 o 
   2  12   5       28.13       30.24      3.98 o 
   3  12   5        0.51       -1.80      1.94 o 
   4  12   5        0.00       -1.85      2.05 o 
   5  12   5        6.67        5.50      2.50 o 
   6  12   5       34.76       35.04      4.12 o 
   7  12   5       67.01       62.82      4.57 o 
   8  12   5        2.95        0.31      2.58 o 
   1  13   5        2.02        3.62      2.80 o 
   2  13   5       45.78       44.10      4.40 o 
   3  13   5       13.58       21.21      3.81 o 
   4  13   5        2.91       -0.93      2.24 o 
   5  13   5        4.02        3.73      2.61 o 
   6  13   5        0.39       -2.02      1.96 o 
  -3 -10   6       13.53        7.55      3.25 o 
  -2 -10   6        0.06       -2.80      2.41 o 
  -1 -10   6        0.13       -1.21      2.66 o 
  -6  -9   6        2.24        3.70      2.83 o 
  -5  -9   6        0.00       -0.67      2.47 o 
  -4  -9   6        0.20       -2.61      1.91 o 
  -2  -9   6        0.11       -1.21      2.36 o 
  -1  -9   6        0.23       -2.66      2.36 o 
   0  -9   6       16.68       19.21      3.84 o 
   1  -9   6       10.51        8.30      3.25 o 
  -8  -8   6        0.60       -1.77      2.50 o 
  -7  -8   6        0.20        0.79      2.55 o 
  -6  -8   6        0.22       -0.67      2.33 o 
  -5  -8   6       10.67        6.76      2.75 o 
  -4  -8   6       13.02       12.96      3.25 o 
  -3  -8   6       53.25       42.93      3.87 o 
  -2  -8   6       37.14       32.07      3.45 o 
  -1  -8   6       14.13       18.06      3.45 o 
   0  -8   6       45.94       51.20      4.46 o 
   1  -8   6       20.30       11.05      3.14 o 
   2  -8   6        6.11        2.44      2.69 o 
   3  -8   6        1.63        2.86      2.80 o 
  -8  -7   6        0.77        1.01      2.64 o 
  -7  -7   6        1.91        1.35      2.33 o 
  -6  -7   6        7.29        8.89      2.95 o 
  -5  -7   6       44.82       46.01      4.07 o 
  -4  -7   6      100.06       99.57      5.50 o 
  -3  -7   6      152.68      154.43      6.46 o 
  -2  -7   6       59.04       60.07      3.87 o 
  -1  -7   6        4.97        2.40      1.66 o 
   0  -7   6       34.80       39.56      4.01 o 
   1  -7   6        1.94       -0.56      2.19 o 
   2  -7   6        7.40        6.87      2.89 o 
   3  -7   6       14.02       14.02      3.23 o 
   4  -7   6       46.90       52.52      4.49 o 
  -9  -6   6       14.74       21.91      4.07 o 
  -8  -6   6        1.34        0.56      2.64 o 
  -7  -6   6       78.97       87.41      5.36 o 
  -6  -6   6        0.11        1.23      2.47 o 
  -5  -6   6      268.48      274.68      9.33 o 
  -4  -6   6        3.20        1.29      2.13 o 
  -3  -6   6       26.15       31.14      3.31 o 
  -2  -6   6        9.54        9.45      2.36 o 
  -1  -6   6        0.61        1.32      1.99 o 
   0  -6   6       96.71       87.32      3.37 o 
   1  -6   6      129.75      121.99      5.92 o 
   2  -6   6       97.83      101.95      5.44 o 
   3  -6   6       24.80       27.46      3.62 o 
   4  -6   6        0.06       -2.78      2.19 o 
   5  -6   6       36.93       46.99      4.38 o 
  -9  -5   6        0.00       -1.46      2.24 o 
  -8  -5   6        2.43        0.00      2.52 o 
  -7  -5   6        4.80        3.11      2.44 o 
  -6  -5   6        2.03        2.61      2.38 o 
  -5  -5   6       52.64       55.95      4.26 o 
  -4  -5   6        0.36       -2.36      1.94 o 
  -3  -5   6       53.00       58.86      3.76 o 
  -2  -5   6        0.78        2.72      1.71 o 
  -1  -5   6       94.85       98.65      4.49 o 
   0  -5   6       51.61       44.99      4.84 o 
   1  -5   6       37.49       39.33      2.28 o 
   2  -5   6       29.98       26.32      2.15 o 
   3  -5   6       39.80       41.21      3.56 o 
   4  -5   6       13.41       12.40      2.66 o 
   5  -5   6        5.40       10.01      2.72 o 
   6  -5   6       24.59       25.08      3.59 o 
  -9  -4   6        0.00       -1.49      2.08 o 
  -8  -4   6        2.32       -2.64      2.33 o 
  -7  -4   6        1.20       -1.54      2.36 o 
  -6  -4   6        1.09        2.36      2.13 o 
  -5  -4   6        8.48        6.98      2.27 o 
  -4  -4   6      147.64      145.07      5.87 o 
  -3  -4   6        7.95        6.73      1.96 o 
  -2  -4   6      251.26      231.67      7.22 o 
  -1  -4   6       39.96       35.43      3.00 o 
   0  -4   6      103.25      103.32      4.46 o 
   1  -4   6        9.26       12.37      1.69 o 
   2  -4   6      128.18      112.04      3.45 o 
   3  -4   6       36.32       39.06      2.72 o 
   4  -4   6       47.49       49.41      3.79 o 
   5  -4   6       19.78       15.74      2.95 o 
   6  -4   6        4.03        6.14      2.47 o 
   7  -4   6        5.70        7.46      2.80 o 
  -9  -3   6        0.01       -1.04      1.55 o 
  -8  -3   6       29.32       26.09      2.75 o 
  -7  -3   6       42.76       41.05      3.04 o 
  -6  -3   6      119.97      124.09      5.89 o 
  -5  -3   6      140.67      137.65      5.84 o 
  -4  -3   6       62.26       58.14      3.68 o 
  -3  -3   6        0.31        1.57      1.63 o 
  -2  -3   6        5.78        4.40      1.65 o 
  -1  -3   6       37.29       39.08      2.81 o 
   0  -3   6       11.44       17.48      2.30 o 
   1  -3   6       12.10       10.29      2.34 o 
   2  -3   6        9.84       13.40      2.33 o 
   3  -3   6       80.03       77.78      2.79 o 
   4  -3   6       47.55       51.20      2.43 o 
   5  -3   6        0.31        0.03      1.71 o 
   6  -3   6        0.10        1.12      2.02 o 
   7  -3   6       36.15       36.97      3.62 o 
   8  -3   6        0.54        1.51      2.33 o 
  -9  -2   6        0.65        1.85      1.76 o 
  -8  -2   6        0.07       -0.67      1.59 o 
  -7  -2   6       13.50        8.44      2.45 o 
  -6  -2   6       23.16       20.46      2.27 o 
  -5  -2   6       21.62       21.36      3.31 o 
  -4  -2   6       34.19       31.20      2.81 o 
  -3  -2   6      108.78      111.81      4.80 o 
  -2  -2   6       35.69       32.01      2.55 o 
  -1  -2   6       50.87       39.00      2.86 o 
   0  -2   6      104.08      106.14      4.27 o 
   1  -2   6       77.49       72.20      5.37 o 
   2  -2   6       16.64       17.56      1.63 o 
   3  -2   6      313.86      342.05      6.79 o 
   4  -2   6        9.59        9.92      1.53 o 
   5  -2   6        5.36        5.32      1.42 o 
   6  -2   6        0.00       -0.95      1.57 o 
   7  -2   6       17.14       18.91      2.92 o 
   8  -2   6        1.67       -1.23      1.99 o 
  -9  -1   6        2.70        2.31      1.96 o 
  -8  -1   6       31.93       29.49      2.72 o 
  -7  -1   6       54.56       58.36      3.07 o 
  -6  -1   6      234.96      249.82      5.88 o 
  -5  -1   6       59.93       59.16      2.64 o 
  -4  -1   6      145.68      150.23      6.33 o 
  -3  -1   6      114.12      120.24      4.80 o 
  -2  -1   6       20.58       19.89      2.24 o 
  -1  -1   6       12.40       15.20      1.99 o 
   0  -1   6      560.88      531.21     12.18 o 
   1  -1   6      548.34      549.62     12.57 o 
   2  -1   6        8.79       14.53      1.43 o 
   3  -1   6      690.27      735.10     15.16 o 
   4  -1   6        9.58        6.23      2.20 o 
   5  -1   6       87.46       87.05      2.86 o 
   6  -1   6       30.65       33.49      2.06 o 
   7  -1   6        1.37        3.27      2.22 o 
   8  -1   6        5.02        4.04      2.16 o 
  -9   0   6        3.12        3.09      2.47 o 
  -8   0   6       25.85       33.79      2.72 o 
  -7   0   6       42.06       44.33      2.96 o 
  -6   0   6       11.24        6.41      3.97 o 
  -5   0   6       10.47        8.68      1.44 o 
  -4   0   6        3.16        1.82      1.06 o 
  -3   0   6       12.65       13.48      3.11 o 
  -2   0   6      369.69      377.29      9.43 o 
  -1   0   6        6.72        5.47      1.46 o 
   0   0   6       63.98       66.26      3.09 o 
   1   0   6        0.40        2.58      1.35 o 
   2   0   6     3350.58     3362.28     44.44 o 
   3   0   6       85.62       89.99      2.64 o 
   4   0   6      120.81      119.16      3.10 o 
   5   0   6        3.84        3.75      1.57 o 
   6   0   6        6.72        5.81      2.80 o 
   7   0   6       27.61       27.21      2.06 o 
   8   0   6        0.48       -0.75      1.35 o 
  -9   1   6        0.41       -2.27      2.02 o 
  -8   1   6        0.31       -0.76      1.99 o 
  -7   1   6       23.48       26.21      2.43 o 
  -6   1   6       70.45       71.28      3.03 o 
  -5   1   6      119.67      118.66      3.56 o 
  -4   1   6       43.30       42.26      1.55 o 
  -3   1   6       64.96       66.51      1.85 o 
  -2   1   6       28.12       30.37      1.26 o 
  -1   1   6       54.22       51.35      1.84 o 
   0   1   6      154.13      144.42      4.72 o 
   1   1   6      646.76      644.24     14.14 o 
   2   1   6     1445.07     1445.88     19.51 o 
   3   1   6      905.28      935.34     15.89 o 
   4   1   6      110.25      106.37      2.77 o 
   5   1   6        0.02       -1.25      0.84 o 
   6   1   6       16.68       15.80      1.59 o 
   7   1   6        9.79        8.90      1.47 o 
   8   1   6       18.13       16.72      3.14 o 
   9   1   6        0.39       -3.07      2.05 o 
  -9   2   6        1.87        0.65      2.58 o 
  -8   2   6        4.79        6.65      2.66 o 
  -7   2   6       41.64       37.06      3.76 o 
  -6   2   6       66.94       64.33      6.57 o 
  -5   2   6        1.14       -0.08      1.42 o 
  -4   2   6       14.13       13.00      1.13 o 
  -3   2   6      287.76      308.25      4.61 o 
  -2   2   6       16.75       13.64      1.03 o 
  -1   2   6        3.30        9.51      1.63 o 
   0   2   6      201.22      219.89      4.29 o 
   1   2   6      819.74      913.96     13.24 o 
   2   2   6      296.15      295.95      4.11 o 
   3   2   6        0.05       -0.84      0.68 o 
   4   2   6       31.76       30.38      1.45 o 
   5   2   6       60.53       57.68      3.24 o 
   6   2   6       55.77       56.59      2.15 o 
   7   2   6      120.29      112.98      5.19 o 
   8   2   6       10.20        6.70      2.50 o 
   9   2   6        9.44        5.97      2.69 o 
  10   2   6        0.44       -1.88      2.41 o 
  -8   3   6        0.69       -0.87      2.13 o 
  -7   3   6        0.03       -1.43      1.99 o 
  -6   3   6        7.74        9.96      2.66 o 
  -5   3   6        3.74        3.47      1.38 o 
  -4   3   6        1.51        2.46      0.81 o 
  -3   3   6      135.12      138.31      4.19 o 
  -2   3   6       74.75       77.37      1.93 o 
  -1   3   6       11.66        9.21      0.85 o 
   0   3   6      662.50      656.51      7.93 o 
   1   3   6        1.81        0.78      0.78 o 
   2   3   6      285.26      293.69      6.44 o 
   3   3   6       70.88       76.60      1.56 o 
   4   3   6      730.87      742.69     10.54 o 
   5   3   6       84.24       87.48      4.15 o 
   6   3   6        6.10        4.46      1.88 o 
   7   3   6        6.46        7.40      2.30 o 
   8   3   6        1.01       -0.42      1.96 o 
   9   3   6       10.96       10.71      3.14 o 
  10   3   6        5.77        3.76      2.69 o 
  -8   4   6        2.76        1.71      2.44 o 
  -7   4   6       14.51       13.46      2.92 o 
  -6   4   6        0.93        0.95      2.10 o 
  -5   4   6        0.02        0.36      2.05 o 
  -4   4   6        1.32        1.22      1.39 o 
  -3   4   6      436.95      462.08      6.27 o 
  -2   4   6      269.12      277.71      4.21 o 
  -1   4   6       76.58       78.49      2.13 o 
   0   4   6     1036.47     1063.61     12.09 o 
   1   4   6     1572.62     1683.58     18.33 o 
   2   4   6       21.18       25.00      3.44 o 
   3   4   6      991.14     1080.45     15.57 o 
   4   4   6       44.86       48.75      2.08 o 
   5   4   6      160.22      166.27      3.92 o 
   6   4   6       20.31       16.69      2.55 o 
   7   4   6       50.71       48.82      3.65 o 
   8   4   6       33.96       40.00      3.76 o 
   9   4   6       41.33       44.63      4.24 o 
  10   4   6       12.00       16.63      3.73 o 
  -7   5   6       17.64       20.17      3.25 o 
  -6   5   6        0.58       -2.15      1.43 o 
  -5   5   6       34.89       28.84      3.03 o 
  -4   5   6       30.33       34.19      2.25 o 
  -3   5   6      277.11      286.40      5.68 o 
  -2   5   6       19.71       17.22      1.17 o 
  -1   5   6      370.31      395.46      5.36 o 
   0   5   6       16.38       16.72      1.06 o 
   1   5   6      949.16      963.37     11.00 o 
   2   5   6     1465.72     1468.75     20.53 o 
   3   5   6       50.31       52.51      2.13 o 
   4   5   6       99.95       98.84      2.89 o 
   5   5   6       40.78       36.35      1.91 o 
   6   5   6      171.34      177.52      4.21 o 
   7   5   6        6.94        8.13      2.30 o 
   8   5   6       19.24       21.07      3.23 o 
   9   5   6       46.70       51.54      4.35 o 
  10   5   6       39.40       38.07      4.15 o 
  -7   6   6        4.14        2.92      2.44 o 
  -6   6   6        0.00        1.29      2.19 o 
  -5   6   6        0.95        2.50      1.88 o 
  -4   6   6        9.90        8.55      1.62 o 
  -3   6   6      154.27      174.74      6.16 o 
  -2   6   6        0.33        0.19      0.99 o 
  -1   6   6        0.59        0.57      0.68 o 
   0   6   6       97.95       94.11      2.05 o 
   1   6   6       57.59       57.42      1.52 o 
   2   6   6        0.68        1.88      1.54 o 
   3   6   6        6.15        6.46      1.21 o 
   4   6   6       31.78       28.44      1.74 o 
   5   6   6      221.53      207.11      4.65 o 
   6   6   6       88.26       85.62      3.14 o 
   7   6   6       14.92       18.14      2.33 o 
   8   6   6        2.80        4.40      2.61 o 
   9   6   6       19.06       22.58      3.62 o 
  10   6   6        2.73        2.10      2.89 o 
  -6   7   6        0.40       -2.75      1.91 o 
  -5   7   6       10.51       12.82      2.61 o 
  -4   7   6      107.16       96.93      3.47 o 
  -3   7   6      247.39      227.61     10.73 o 
  -2   7   6      203.29      204.25      4.68 o 
  -1   7   6       79.06       69.45      2.65 o 
   0   7   6      302.14      306.68      4.50 o 
   1   7   6      314.73      343.66      6.36 o 
   2   7   6      365.64      410.49      7.30 o 
   3   7   6       13.86       17.62      1.64 o 
   4   7   6       29.86       28.85      1.84 o 
   5   7   6      105.60      113.16      3.39 o 
   6   7   6       45.48       43.25      2.24 o 
   7   7   6       14.28       15.96      1.75 o 
   8   7   6       35.00       34.87      3.59 o 
   9   7   6       10.47       11.72      3.09 o 
  10   7   6       65.53       68.99      5.19 o 
  -5   8   6        0.38       -1.26      1.88 o 
  -4   8   6        8.58        7.35      1.64 o 
  -3   8   6        0.04       -1.78      1.19 o 
  -2   8   6       11.74       11.94      1.75 o 
  -1   8   6       86.78       90.08      3.02 o 
   0   8   6        1.36        0.81      1.85 o 
   1   8   6        7.94        9.96      2.41 o 
   2   8   6      136.43      135.67      3.64 o 
   3   8   6        3.32        3.86      1.23 o 
   4   8   6       29.63       29.27      1.98 o 
   5   8   6       14.98       11.24      3.03 o 
   6   8   6        0.01       -1.77      1.18 o 
   7   8   6       21.15       22.38      2.12 o 
   8   8   6        1.86       -0.25      2.19 o 
   9   8   6       56.88       65.90      5.05 o 
  10   8   6        0.22       -2.36      2.44 o 
  -4   9   6        9.50        8.14      1.96 o 
  -3   9   6       23.16       22.15      2.15 o 
  -2   9   6       88.18       83.38      3.22 o 
  -1   9   6        6.04        2.97      2.19 o 
   0   9   6      409.61      411.54     11.87 o 
   1   9   6      164.29      149.53      6.40 o 
   2   9   6       56.09       61.05      4.18 o 
   3   9   6       13.31       12.58      1.70 o 
   4   9   6      196.94      197.64      4.88 o 
   5   9   6       67.53       62.61      2.87 o 
   6   9   6       79.92       84.33      3.29 o 
   7   9   6       10.59        6.23      2.66 o 
   8   9   6       24.12       22.33      3.73 o 
   9   9   6        6.62        2.75      2.58 o 
  10   9   6        0.08       -3.74      2.50 o 
  -3  10   6       54.06       55.64      2.94 o 
  -2  10   6      107.88       95.30      5.56 o 
  -1  10   6        0.43       -1.18      1.88 o 
   0  10   6      147.31      145.29      6.74 o 
   1  10   6       49.54       41.58      4.10 o 
   2  10   6       99.99       99.99      5.47 o 
   3  10   6        0.02        0.50      1.94 o 
   4  10   6       24.01       24.28      2.19 o 
   5  10   6       10.09       12.29      1.92 o 
   6  10   6      345.08      365.92      7.56 o 
   7  10   6       98.82      109.50      5.84 o 
   8  10   6        0.25       -2.89      2.08 o 
   9  10   6        5.64        6.45      3.03 o 
  -2  11   6        0.54        0.08      2.27 o 
  -1  11   6        7.26        6.65      2.89 o 
   0  11   6        9.27       14.11      3.23 o 
   1  11   6       22.84       20.20      3.53 o 
   2  11   6       20.58       23.14      3.56 o 
   3  11   6       15.67       16.16      3.03 o 
   4  11   6        3.90        1.82      2.30 o 
   5  11   6       97.62       96.33      3.71 o 
   6  11   6        6.13        7.18      1.91 o 
   7  11   6       33.91       34.73      3.65 o 
   8  11   6        9.47        1.46      2.72 o 
   9  11   6        0.68       -3.42      2.64 o 
  -1  12   6        0.11       -1.60      2.05 o 
   0  12   6        5.27        4.52      2.66 o 
   1  12   6        0.53       -1.09      2.33 o 
   2  12   6        1.33       -0.81      2.10 o 
   3  12   6       10.55        3.95      2.64 o 
   4  12   6       35.04       37.48      3.79 o 
   5  12   6        1.32        0.31      2.22 o 
   6  12   6       88.19       83.68      5.14 o 
   7  12   6        0.06        0.81      2.44 o 
   8  12   6        6.31        6.37      3.00 o 
   2  13   6        2.17       -2.08      2.44 o 
   3  13   6       36.39       37.09      4.10 o 
   4  13   6        2.03        3.51      2.47 o 
   5  13   6        4.22        7.83      2.80 o 
   6  13   6       14.50       21.18      3.59 o 
  -5  -9   7        3.01        1.26      2.72 o 
  -4  -9   7       15.28        8.86      3.03 o 
  -2  -9   7        7.23        5.53      3.17 o 
  -1  -9   7       34.99       37.25      4.83 o 
   0  -9   7        6.04        6.11      3.03 o 
  -6  -8   7        0.06       -0.95      2.61 o 
  -5  -8   7       27.56       37.87      4.35 o 
  -4  -8   7       33.92       35.63      4.01 o 
  -3  -8   7        1.57        2.44      2.16 o 
  -2  -8   7       15.12       19.62      3.44 o 
  -1  -8   7       19.41       22.92      3.93 o 
   0  -8   7        5.36       13.15      3.45 o 
   1  -8   7       12.90       10.29      3.42 o 
   2  -8   7        2.44        1.51      2.58 o 
  -7  -7   7        4.68        4.71      2.80 o 
  -6  -7   7       18.05       21.21      3.59 o 
  -5  -7   7       12.63       16.35      3.56 o 
  -4  -7   7       40.36       37.68      4.07 o 
  -3  -7   7        6.07        5.92      2.55 o 
  -2  -7   7       32.90       27.41      3.59 o 
  -1  -7   7       56.55       56.50      3.14 o 
   0  -7   7       58.93       55.52      4.57 o 
   1  -7   7       25.90       35.77      4.46 o 
   2  -7   7        1.39        1.91      2.66 o 
   3  -7   7        4.59        2.89      2.75 o 
  -8  -6   7        0.36       -0.79      2.55 o 
  -7  -6   7        0.52       -0.17      1.99 o 
  -6  -6   7       20.20       18.54      3.59 o 
  -5  -6   7        2.78        4.57      2.66 o 
  -4  -6   7       36.94       44.32      3.98 o 
  -3  -6   7        0.16       -1.63      2.24 o 
  -2  -6   7       42.00       35.55      3.53 o 
  -1  -6   7        2.24        4.01      2.30 o 
   0  -6   7       54.92       56.06      2.97 o 
   1  -6   7        7.39        9.85      3.14 o 
   2  -6   7       20.17       20.03      3.45 o 
   3  -6   7        0.61       -0.28      2.27 o 
   4  -6   7        1.55       -0.59      2.24 o 
  -8  -5   7        6.82       12.73      3.23 o 
  -7  -5   7       16.89       22.80      3.79 o 
  -6  -5   7       26.82       29.59      3.82 o 
  -5  -5   7       90.26       91.12      5.25 o 
  -4  -5   7       42.09       34.56      3.84 o 
  -3  -5   7       22.36       23.34      3.37 o 
  -2  -5   7      147.69      131.07      5.67 o 
  -1  -5   7       10.11        8.75      2.24 o 
   0  -5   7       25.96       26.32      2.33 o 
   1  -5   7        5.21        4.11      1.51 o 
   2  -5   7       58.20       61.78      2.89 o 
   3  -5   7        3.34        1.23      2.16 o 
   4  -5   7       10.47        8.27      2.72 o 
   5  -5   7       11.87        9.56      2.78 o 
  -9  -4   7        2.03        3.03      2.64 o 
  -8  -4   7        6.37        6.17      2.66 o 
  -7  -4   7       17.77       17.84      3.23 o 
  -6  -4   7       11.69       14.39      3.25 o 
  -5  -4   7       16.76       10.74      2.83 o 
  -4  -4   7      122.35      124.01      5.81 o 
  -3  -4   7       15.24       18.71      3.00 o 
  -2  -4   7        9.25       11.44      2.27 o 
  -1  -4   7      183.89      203.00      6.96 o 
   0  -4   7       83.62       81.52      4.27 o 
   1  -4   7       62.51       64.66      2.79 o 
   2  -4   7       17.34       23.31      2.18 o 
   3  -4   7       38.90       41.99      4.53 o 
   4  -4   7       20.36       17.76      2.89 o 
   5  -4   7        4.50        4.80      2.30 o 
   6  -4   7       10.99       16.02      2.97 o 
  -9  -3   7        0.00        0.26      1.99 o 
  -8  -3   7        1.77        0.39      2.22 o 
  -7  -3   7        2.26       -2.08      2.19 o 
  -6  -3   7       39.34       42.50      4.10 o 
  -5  -3   7        1.39        3.06      2.36 o 
  -4  -3   7        6.75        7.80      2.41 o 
  -3  -3   7        0.64        1.63      1.99 o 
  -2  -3   7      215.65      211.60      7.02 o 
  -1  -3   7       13.44       15.96      2.41 o 
   0  -3   7       95.22       89.90      4.38 o 
   1  -3   7       85.88       75.70      3.34 o 
   2  -3   7      290.61      286.74      6.00 o 
   3  -3   7       84.89       77.53      2.98 o 
   4  -3   7        2.00       -0.68      1.29 o 
   5  -3   7        1.55        0.84      1.91 o 
   6  -3   7        0.15        1.12      2.16 o 
   7  -3   7        2.21        2.19      2.33 o 
  -9  -2   7        7.75       11.78      3.48 o 
  -8  -2   7        2.71        1.03      2.15 o 
  -7  -2   7        6.74        9.59      2.03 o 
  -6  -2   7        0.01        0.16      2.03 o 
  -5  -2   7       38.65       35.66      3.37 o 
  -4  -2   7        4.05        3.34      1.96 o 
  -3  -2   7      448.08      472.20     12.10 o 
  -2  -2   7       33.26       33.78      2.81 o 
  -1  -2   7        0.08        1.60      1.65 o 
   0  -2   7       39.79       33.58      2.72 o 
   1  -2   7       43.42       40.04      3.00 o 
   2  -2   7       12.10       14.52      1.75 o 
   3  -2   7       37.71       35.44      2.14 o 
   4  -2   7        0.10        0.19      1.14 o 
   5  -2   7        6.02        3.17      1.47 o 
   6  -2   7        0.08       -1.65      1.77 o 
   7  -2   7        3.18        0.42      1.94 o 
   8  -2   7        0.01       -2.36      2.10 o 
  -9  -1   7        4.11        2.11      1.82 o 
  -8  -1   7        5.59        4.78      1.78 o 
  -7  -1   7       59.70       65.28      8.46 o 
  -6  -1   7       25.87       26.23      2.50 o 
  -5  -1   7       29.46       28.49      2.33 o 
  -4  -1   7        5.59        4.77      1.88 o 
  -3  -1   7       39.94       41.21      3.03 o 
  -2  -1   7      124.68      121.34      4.89 o 
  -1  -1   7       25.51       22.56      2.50 o 
   0  -1   7        0.45       -0.17      1.23 o 
   1  -1   7        0.96       -1.89      1.26 o 
   2  -1   7       99.21       87.85      2.90 o 
   3  -1   7      447.84      453.35     14.11 o 
   4  -1   7        0.35       -1.62      1.08 o 
   5  -1   7        0.69       -1.24      1.10 o 
   6  -1   7        7.72       10.29      1.73 o 
   7  -1   7       49.82       47.42      2.61 o 
  -9   0   7        0.03        0.42      2.38 o 
  -8   0   7        0.78       -1.12      1.52 o 
  -7   0   7        0.04        0.42      1.43 o 
  -6   0   7       20.78       23.86      2.44 o 
  -5   0   7       30.37       29.81      2.25 o 
  -4   0   7       57.62       60.12      5.01 o 
  -3   0   7      134.34      141.64      3.78 o 
  -2   0   7       17.30       15.48      2.19 o 
  -1   0   7      254.91      248.44      7.28 o 
   0   0   7        0.21        0.14      1.18 o 
   1   0   7      417.02      459.02     11.26 o 
   2   0   7        6.96        6.22      2.89 o 
   3   0   7       24.98       30.55      1.87 o 
   4   0   7       52.92       47.87      2.21 o 
   5   0   7      125.96      122.41      3.41 o 
   6   0   7        0.83       -0.17      1.16 o 
   7   0   7       45.37       45.39      3.87 o 
   8   0   7       22.84       35.51      4.04 o 
  -8   1   7       22.79       24.01      3.76 o 
  -7   1   7       33.55       36.81      2.69 o 
  -6   1   7        2.02        1.09      1.61 o 
  -5   1   7      228.75      235.30      5.52 o 
  -4   1   7      124.80      128.86      2.81 o 
  -3   1   7       43.65       40.90      1.62 o 
  -2   1   7       27.75       24.28      1.28 o 
  -1   1   7       34.43       46.43      2.95 o 
   0   1   7       56.55       60.64      3.17 o 
   1   1   7      229.25      244.78      7.11 o 
   2   1   7        9.04        8.04      1.96 o 
   3   1   7      587.17      578.01      8.97 o 
   4   1   7       32.67       27.91      3.35 o 
   5   1   7       63.70       58.24      2.30 o 
   6   1   7        4.43        1.77      2.10 o 
   7   1   7      105.20      114.25      5.42 o 
   8   1   7       17.18       19.89      3.45 o 
   9   1   7        1.43        0.08      2.47 o 
  -8   2   7        1.56       -1.21      2.24 o 
  -7   2   7        0.01        0.36      2.27 o 
  -6   2   7       50.90       46.93      2.64 o 
  -5   2   7       26.70       24.87      2.18 o 
  -4   2   7        2.75        1.11      0.83 o 
  -3   2   7        0.27       -0.12      0.76 o 
  -2   2   7       34.72       37.57      1.54 o 
  -1   2   7       18.73       21.13      1.23 o 
   0   2   7       26.87       20.80      1.46 o 
   1   2   7      216.85      210.71      4.42 o 
   2   2   7      470.84      468.83     12.50 o 
   3   2   7       74.36       65.54      2.07 o 
   4   2   7       78.50       86.67      5.70 o 
   5   2   7       41.54       40.93      3.39 o 
   6   2   7        1.48        1.85      1.91 o 
   7   2   7        0.04        0.34      1.88 o 
   8   2   7       32.85       33.83      3.76 o 
   9   2   7        3.31        0.95      2.50 o 
  -8   3   7        8.98        8.53      2.97 o 
  -7   3   7        0.84        2.38      2.19 o 
  -6   3   7        0.35        1.40      1.96 o 
  -5   3   7      144.69      143.63      4.03 o 
  -4   3   7      350.77      352.78      5.39 o 
  -3   3   7       82.46       86.04      2.25 o 
  -2   3   7      523.65      570.65      8.30 o 
  -1   3   7       10.37        9.33      0.97 o 
   0   3   7      660.14      756.65     11.55 o 
   1   3   7        3.21        4.58      1.03 o 
   2   3   7      502.14      522.04      8.55 o 
   3   3   7        0.64        0.85      0.98 o 
   4   3   7      138.63      144.63      5.56 o 
   5   3   7        4.41        5.95      2.08 o 
   6   3   7       62.38       63.39      3.93 o 
   7   3   7        0.35       -0.45      2.05 o 
   8   3   7       23.18       26.09      3.76 o 
   9   3   7        7.50        4.71      3.03 o 
  10   3   7        0.33       -4.04      2.69 o 
  -7   4   7        0.10        0.70      2.22 o 
  -6   4   7        0.87        3.23      2.19 o 
  -5   4   7       70.44       67.43      4.18 o 
  -4   4   7        4.57        0.74      0.97 o 
  -3   4   7        5.43        3.09      0.98 o 
  -2   4   7        6.29        7.14      1.00 o 
  -1   4   7       74.21       75.53      1.98 o 
   0   4   7        0.09        1.29      0.70 o 
   1   4   7       75.40       77.54      2.55 o 
   2   4   7       62.10       58.66      2.24 o 
   3   4   7       10.75       15.12      1.48 o 
   4   4   7       49.03       50.16      2.16 o 
   5   4   7        2.12        1.35      1.85 o 
   6   4   7       21.01       18.29      2.78 o 
   7   4   7       26.10       25.58      3.39 o 
   8   4   7        2.05       -0.34      2.19 o 
   9   4   7       43.35       47.75      4.49 o 
  10   4   7        0.84       -2.44      2.36 o 
  -7   5   7        8.65        8.95      2.92 o 
  -6   5   7        7.13        8.86      2.50 o 
  -5   5   7       16.46       14.03      2.72 o 
  -4   5   7       64.01       65.33      4.48 o 
  -3   5   7       71.23       69.79      2.76 o 
  -2   5   7       10.61       10.13      1.11 o 
  -1   5   7       32.23       28.99      1.67 o 
   0   5   7      392.93      419.51      5.69 o 
   1   5   7      235.84      223.17      8.33 o 
   2   5   7      134.76      146.49      3.68 o 
   3   5   7      149.63      152.87      3.82 o 
   4   5   7       26.67       22.07      1.65 o 
   5   5   7      114.93      109.27      3.90 o 
   6   5   7        4.47        2.86      2.13 o 
   7   5   7        6.48        6.00      2.52 o 
   8   5   7        0.44        2.52      2.30 o 
   9   5   7       97.31      104.95      5.95 o 
  10   5   7        0.84        1.51      2.75 o 
  -6   6   7       11.86       15.62      3.00 o 
  -5   6   7        0.38        0.31      1.80 o 
  -4   6   7      102.83      105.73      3.53 o 
  -3   6   7       25.95       29.56      2.29 o 
  -2   6   7       65.78       64.85      2.64 o 
  -1   6   7       19.96       17.80      2.00 o 
   0   6   7      120.79      123.34      4.94 o 
   1   6   7      289.86      295.06      5.79 o 
   2   6   7        8.17        5.95      1.36 o 
   3   6   7        2.78        5.51      1.19 o 
   4   6   7      322.43      316.36      6.22 o 
   5   6   7       91.55       94.82      3.13 o 
   6   6   7      401.65      408.99      7.66 o 
   7   6   7        4.74        3.63      1.45 o 
   8   6   7       23.18       20.20      3.37 o 
   9   6   7       96.32      103.66      5.89 o 
  10   6   7       25.64       35.57      4.71 o 
  -6   7   7        0.07        0.22      2.24 o 
  -5   7   7        0.37        0.20      1.96 o 
  -4   7   7       10.05       13.57      2.55 o 
  -3   7   7        0.02        0.30      1.37 o 
  -2   7   7      430.24      437.02      7.92 o 
  -1   7   7       59.11       52.34      2.28 o 
   0   7   7        6.63        5.86      1.29 o 
   1   7   7      172.28      179.01      5.29 o 
   2   7   7        0.83       -0.63      1.04 o 
   3   7   7       25.09       21.66      2.37 o 
   4   7   7        8.88        7.16      1.40 o 
   5   7   7       51.02       55.12      2.55 o 
   6   7   7       68.93       63.67      2.73 o 
   7   7   7       77.27       77.35      3.05 o 
   8   7   7        0.02       -2.75      2.22 o 
   9   7   7       30.16       37.56      4.01 o 
  10   7   7       20.88       23.42      4.10 o 
  -5   8   7       22.48       37.98      4.04 o 
  -4   8   7       11.74       14.75      1.98 o 
  -3   8   7        0.76       -0.81      1.51 o 
  -2   8   7        1.84        1.94      2.69 o 
  -1   8   7       61.79       60.75      4.24 o 
   0   8   7       93.38       85.76      4.80 o 
   1   8   7        3.27        3.93      2.16 o 
   2   8   7       15.72       16.71      2.72 o 
   3   8   7      271.21      259.56      5.82 o 
   4   8   7       10.22       10.59      1.70 o 
   5   8   7      297.81      298.87      6.34 o 
   6   8   7        2.03        1.05      1.37 o 
   7   8   7      117.92      117.49      3.78 o 
   8   8   7        0.15       -2.08      2.24 o 
   9   8   7        3.49        2.58      2.80 o 
  10   8   7        0.10       -2.33      2.58 o 
  -4   9   7       33.42       35.92      2.89 o 
  -3   9   7       43.64       37.90      3.79 o 
  -2   9   7       69.04       56.03      4.29 o 
  -1   9   7      101.43      108.66      5.67 o 
   0   9   7        2.01        1.94      2.19 o 
   1   9   7      191.86      175.42      7.16 o 
   2   9   7      220.96      218.93      7.92 o 
   3   9   7        0.07       -0.74      1.26 o 
   4   9   7       63.77       59.90      6.00 o 
   5   9   7       39.04       35.52      2.46 o 
   6   9   7        9.95       11.37      3.51 o 
   7   9   7        0.26       -1.09      1.39 o 
   8   9   7        4.91        5.92      2.72 o 
   9   9   7       12.05       10.01      3.25 o 
  -3  10   7        9.03        8.36      3.00 o 
  -2  10   7        0.61       -1.18      2.10 o 
  -1  10   7        1.94       -0.93      2.02 o 
   0  10   7       40.70       38.43      3.90 o 
   1  10   7      152.16      158.63      7.19 o 
   2  10   7       11.38       11.22      3.00 o 
   3  10   7      444.39      450.07     12.85 o 
   4  10   7        7.56        5.07      3.62 o 
   5  10   7      140.70      140.92      4.31 o 
   6  10   7      207.72      220.36      5.64 o 
   7  10   7       64.01       66.19      3.20 o 
   8  10   7        0.01       -0.42      2.72 o 
   9  10   7       28.32       26.14      4.15 o 
  -2  11   7        0.38       -2.83      1.99 o 
  -1  11   7        5.63        1.60      2.41 o 
   0  11   7       15.83       14.45      3.25 o 
   1  11   7       29.37       30.60      4.10 o 
   2  11   7      157.64      173.54      7.58 o 
   3  11   7       61.92       69.95      4.85 o 
   4  11   7        0.67       -0.42      1.96 o 
   5  11   7       69.93       69.91      3.19 o 
   6  11   7        0.10        0.37      3.07 o 
   7  11   7       29.12       34.16      2.70 o 
   8  11   7        0.39       -3.20      2.13 o 
   0  12   7        0.49        0.06      2.36 o 
   1  12   7        0.55       -0.59      2.27 o 
   2  12   7       43.52       42.61      4.24 o 
   3  12   7        5.11        3.31      2.55 o 
   4  12   7        5.40        5.89      2.66 o 
   5  12   7        0.59        1.01      2.38 o 
   6  12   7       12.39       14.64      3.03 o 
   7  12   7        3.40        0.84      2.61 o 
   2  13   7        0.17       -1.18      2.02 o 
   3  13   7       29.30       33.27      4.54 o 
   4  13   7        5.23        6.23      2.78 o 
   5  13   7        0.06       -0.98      2.10 o 
  -5  -8   8       10.27       16.41      3.67 o 
  -4  -8   8        2.10        3.56      2.58 o 
  -3  -8   8        0.21        1.43      2.66 o 
  -2  -8   8       14.21       14.69      2.46 o 
  -1  -8   8        4.91        0.95      2.89 o 
   0  -8   8        8.71        6.62      3.28 o 
  -6  -7   8        0.36       -2.92      2.27 o 
  -5  -7   8       24.95       35.54      4.24 o 
  -4  -7   8        0.47       -2.36      2.38 o 
  -3  -7   8        5.61        7.77      3.00 o 
  -2  -7   8        0.12        0.56      2.41 o 
  -1  -7   8       63.13       75.44      3.68 o 
   0  -7   8       60.53       74.99      5.56 o 
   1  -7   8        0.15       -0.14      2.64 o 
   2  -7   8       27.08       30.10      4.52 o 
  -7  -6   8        4.55        4.88      2.75 o 
  -6  -6   8        2.05        1.09      2.64 o 
  -5  -6   8        1.00       -0.31      2.38 o 
  -4  -6   8        2.46        4.18      2.52 o 
  -3  -6   8      171.58      167.15      6.99 o 
  -2  -6   8        0.75        0.20      2.16 o 
  -1  -6   8       64.44       59.99      4.35 o 
   0  -6   8       18.22       15.61      2.29 o 
   1  -6   8        6.85        5.64      2.89 o 
   2  -6   8        0.18       -0.67      2.30 o 
   3  -6   8        0.55       -3.11      2.08 o 
   4  -6   8        2.41        2.19      2.89 o 
  -8  -5   8        0.10       -0.56      2.58 o 
  -7  -5   8        1.07       -1.46      2.52 o 
  -6  -5   8        5.30        5.64      2.80 o 
  -5  -5   8       23.96       21.96      3.53 o 
  -4  -5   8        0.09       -0.95      2.27 o 
  -3  -5   8        4.91        1.32      2.30 o 
  -2  -5   8       22.32       24.38      3.51 o 
  -1  -5   8        0.74       -0.79      2.22 o 
   0  -5   8       23.28       22.22      2.39 o 
   1  -5   8        6.20        5.33      1.76 o 
   2  -5   8        5.01        3.14      1.71 o 
   3  -5   8        0.02       -2.86      1.91 o 
   4  -5   8        0.02       -2.41      2.08 o 
   5  -5   8       20.02       23.70      3.70 o 
  -8  -4   8        3.27        3.25      2.66 o 
  -7  -4   8        1.81        0.62      2.64 o 
  -6  -4   8      106.84      122.25      6.43 o 
  -5  -4   8        0.37        0.31      2.50 o 
  -4  -4   8      157.15      170.29      7.13 o 
  -3  -4   8        8.98        9.28      2.80 o 
  -2  -4   8        2.26       -1.43      1.91 o 
  -1  -4   8       22.90       22.50      3.06 o 
   0  -4   8        8.12        9.93      2.61 o 
   1  -4   8       88.59       81.22      4.83 o 
   2  -4   8       63.35       69.10      3.08 o 
   3  -4   8       98.22      100.08      3.70 o 
   4  -4   8        1.57       -0.67      1.91 o 
   5  -4   8        0.00        4.35      2.61 o 
   6  -4   8        0.04       -2.22      2.10 o 
  -8  -3   8        0.32        3.23      2.64 o 
  -7  -3   8        4.21        4.91      2.75 o 
  -6  -3   8        6.67        9.51      2.75 o 
  -5  -3   8       47.59       45.81      4.18 o 
  -4  -3   8       21.86       25.39      3.51 o 
  -3  -3   8      156.89      151.02      6.15 o 
  -2  -3   8        2.32        3.34      2.10 o 
  -1  -3   8      174.17      175.36      6.60 o 
   0  -3   8       19.97       24.69      3.09 o 
   1  -3   8       31.42       27.86      2.25 o 
   2  -3   8       11.15       10.22      3.27 o 
   3  -3   8        6.58        4.72      1.55 o 
   4  -3   8       62.08       65.27      3.62 o 
   5  -3   8       18.57       20.70      3.20 o 
   6  -3   8       10.89        7.52      2.50 o 
  -8  -2   8        1.30        1.08      1.69 o 
  -7  -2   8       53.67       50.30      4.21 o 
  -6  -2   8       20.28       22.75      3.56 o 
  -5  -2   8        1.16       -0.48      2.08 o 
  -4  -2   8       31.36       30.38      3.23 o 
  -3  -2   8       29.33       27.35      2.89 o 
  -2  -2   8       14.48       14.70      2.69 o 
  -1  -2   8       17.89       18.07      2.64 o 
   0  -2   8       38.07       28.59      2.97 o 
   1  -2   8      168.20      188.52      6.60 o 
   2  -2   8        0.17        0.86      1.30 o 
   3  -2   8       49.13       47.74      2.47 o 
   4  -2   8        2.62        3.29      1.45 o 
   5  -2   8       34.84       33.40      2.45 o 
   6  -2   8        2.24       -0.65      1.99 o 
  -8  -1   8        0.38       -1.47      1.59 o 
  -7  -1   8        0.22       -1.79      2.87 o 
  -6  -1   8       47.88       52.09      3.07 o 
  -5  -1   8        2.40       -1.04      2.13 o 
  -4  -1   8      112.76      101.61      5.00 o 
  -3  -1   8        0.00       -0.79      1.46 o 
  -2  -1   8      172.63      179.41      6.60 o 
  -1  -1   8       50.71       42.37      3.17 o 
   0  -1   8      284.24      278.24      8.26 o 
   1  -1   8       20.70       26.34      2.66 o 
   2  -1   8       89.09       69.82      2.79 o 
   3  -1   8      241.98      268.84      5.69 o 
   4  -1   8        9.62        7.92      1.61 o 
   5  -1   8       11.55       13.66      2.79 o 
   6  -1   8        2.84       -0.11      2.33 o 
  -8   0   8        3.20        3.37      1.73 o 
  -7   0   8       14.83       15.33      2.30 o 
  -6   0   8       70.01       72.66      3.38 o 
  -5   0   8       76.55       85.82      4.04 o 
  -4   0   8      233.56      243.17      5.73 o 
  -3   0   8       14.35       13.80      2.58 o 
  -2   0   8      151.29      147.97      5.70 o 
  -1   0   8        2.33       -0.84      1.43 o 
   0   0   8      103.94      100.49      4.49 o 
   1   0   8        1.07        0.06      1.65 o 
   2   0   8      143.43      143.13      6.64 o 
   3   0   8       24.87       27.43      2.57 o 
   4   0   8      200.24      187.93      5.62 o 
   5   0   8        2.75       -0.75      1.33 o 
   6   0   8        2.64        5.53      2.55 o 
   7   0   8        7.69       11.61      3.06 o 
   8   0   8        9.24        6.17      2.86 o 
  -8   1   8        6.64        6.96      2.95 o 
  -7   1   8        3.57        5.02      1.76 o 
  -6   1   8        1.30        1.94      1.57 o 
  -5   1   8       28.56       31.80      3.45 o 
  -4   1   8       54.35       56.28      2.70 o 
  -3   1   8       36.00       37.10      2.16 o 
  -2   1   8       56.31       59.26      3.68 o 
  -1   1   8      289.25      271.39      7.98 o 
   0   1   8      133.97      130.28      5.08 o 
   1   1   8        7.53        5.02      1.80 o 
   2   1   8        0.23       -1.80      1.58 o 
   3   1   8       87.29       87.82      4.28 o 
   4   1   8      244.62      247.84      7.89 o 
   5   1   8        8.93        5.58      2.30 o 
   6   1   8       17.47       17.11      3.14 o 
   7   1   8        9.05        9.82      2.92 o 
   8   1   8       56.70       59.87      4.66 o 
   9   1   8        0.10       -3.23      2.64 o 
  -8   2   8        1.74        3.06      2.86 o 
  -7   2   8        0.73        0.22      2.27 o 
  -6   2   8        2.19        3.76      1.64 o 
  -5   2   8       85.65       86.64      3.38 o 
  -4   2   8       25.28       25.88      1.62 o 
  -3   2   8       59.27       61.62      2.41 o 
  -2   2   8      183.11      190.40      3.57 o 
  -1   2   8       60.64       65.44      2.44 o 
   0   2   8        4.09        6.45      1.65 o 
   1   2   8       47.06       44.39      3.03 o 
   2   2   8      105.89      119.50      4.91 o 
   3   2   8      215.68      216.50      7.05 o 
   4   2   8      342.19      339.38      9.67 o 
   5   2   8       30.17       31.20      3.51 o 
   6   2   8       11.73        8.13      2.64 o 
   7   2   8        2.13        0.50      2.24 o 
   8   2   8       11.10       10.52      3.17 o 
   9   2   8        3.73        6.23      3.28 o 
  -7   3   8        2.69        2.95      2.36 o 
  -6   3   8       16.95       16.55      3.11 o 
  -5   3   8      153.00      151.49      4.34 o 
  -4   3   8       57.04       59.94      2.14 o 
  -3   3   8       39.29       35.36      2.36 o 
  -2   3   8      119.18      106.36      2.57 o 
  -1   3   8      244.72      239.16      4.04 o 
   0   3   8        5.80        7.23      1.25 o 
   1   3   8       14.20       14.16      2.05 o 
   2   3   8       28.43       24.34      1.77 o 
   3   3   8      338.26      332.48      9.25 o 
   4   3   8        1.04        1.88      2.02 o 
   5   3   8        0.10       -1.18      1.96 o 
   6   3   8        6.05        6.23      2.55 o 
   7   3   8        2.58        0.08      2.02 o 
   8   3   8       17.39       22.08      3.48 o 
   9   3   8        0.39       -1.21      2.33 o 
  -7   4   8        0.07       -0.34      2.08 o 
  -6   4   8        0.02        0.25      1.96 o 
  -5   4   8        0.12       -1.21      1.85 o 
  -4   4   8        5.26        3.21      1.56 o 
  -3   4   8        4.47        2.34      1.06 o 
  -2   4   8      101.37      103.84      2.55 o 
  -1   4   8        3.78        3.25      0.88 o 
   0   4   8      145.95      153.07      2.96 o 
   1   4   8      101.52       99.15      3.05 o 
   2   4   8      183.37      181.79      4.32 o 
   3   4   8       16.02       20.12      1.76 o 
   4   4   8      204.87      211.93      4.87 o 
   5   4   8      488.00      502.72     13.03 o 
   6   4   8       22.29       23.93      3.34 o 
   7   4   8       12.65       15.09      3.06 o 
   8   4   8        5.68        8.02      3.11 o 
   9   4   8       20.51       25.92      3.96 o 
  -7   5   8        1.26       -1.01      2.38 o 
  -6   5   8        0.10       -0.45      1.96 o 
  -5   5   8        1.79        2.38      2.27 o 
  -4   5   8       45.64       40.50      2.69 o 
  -3   5   8        0.04       -1.81      1.21 o 
  -2   5   8       43.63       37.89      1.72 o 
  -1   5   8       32.80       33.43      1.49 o 
   0   5   8      103.19      115.64      3.32 o 
   1   5   8        6.80        6.12      1.39 o 
   2   5   8       50.33       45.45      2.25 o 
   3   5   8       74.40       75.81      2.76 o 
   4   5   8        9.68        7.47      1.44 o 
   5   5   8        8.60       10.86      1.66 o 
   6   5   8       17.01       17.31      2.89 o 
   7   5   8        1.30       -0.56      1.94 o 
   8   5   8       20.20       19.61      3.48 o 
   9   5   8        2.68        5.69      3.28 o 
  10   5   8        1.62       -1.26      3.09 o 
  -6   6   8        4.04        5.83      2.69 o 
  -5   6   8        2.81        3.06      2.22 o 
  -4   6   8       39.05       46.31      2.86 o 
  -3   6   8       33.78       30.52      2.35 o 
  -2   6   8       76.52       82.37      3.05 o 
  -1   6   8       92.30       86.94      2.94 o 
   0   6   8        6.74        5.66      2.71 o 
   1   6   8       10.01        6.01      1.34 o 
   2   6   8      198.96      219.15      5.81 o 
   3   6   8      107.73      117.64      4.77 o 
   4   6   8       12.33       13.68      1.80 o 
   5   6   8        2.45        2.02      1.27 o 
   6   6   8        0.18       -0.70      1.33 o 
   7   6   8        9.67        7.52      2.86 o 
   8   6   8       29.17       30.83      4.21 o 
   9   6   8       36.12       39.05      4.24 o 
  10   6   8       46.73       47.69      4.69 o 
  -5   7   8       24.80       27.80      3.56 o 
  -4   7   8       19.63       20.62      2.17 o 
  -3   7   8       13.84       13.40      2.10 o 
  -2   7   8      180.19      177.59      6.94 o 
  -1   7   8        8.03        9.14      2.41 o 
   0   7   8        0.00       -1.02      1.67 o 
   1   7   8      170.52      164.85      4.25 o 
   2   7   8      335.02      321.43      6.45 o 
   3   7   8      352.53      343.10      6.84 o 
   4   7   8      570.30      573.98      9.96 o 
   5   7   8       27.02       27.62      3.30 o 
   6   7   8      149.51      148.77      4.27 o 
   7   7   8        1.78        0.20      1.36 o 
   8   7   8       23.17       25.55      3.73 o 
   9   7   8        5.03        1.15      2.64 o 
  -5   8   8       18.66       15.60      3.06 o 
  -4   8   8        8.79       10.13      1.97 o 
  -3   8   8       27.20       18.65      3.23 o 
  -2   8   8       23.64       20.45      3.28 o 
  -1   8   8       20.29       23.84      3.28 o 
   0   8   8       35.40       38.60      3.53 o 
   1   8   8      385.70      386.27      7.42 o 
   2   8   8       44.89       45.73      3.02 o 
   3   8   8       17.68       20.36      3.63 o 
   4   8   8      153.15      154.21      4.35 o 
   5   8   8      132.71      134.38      5.60 o 
   6   8   8       54.19       49.72      4.48 o 
   7   8   8        3.15        0.97      1.53 o 
   8   8   8        0.05       -0.25      2.55 o 
   9   8   8        5.75        7.04      3.31 o 
  -4   9   8        0.21        0.42      2.19 o 
  -3   9   8       14.11       12.26      3.00 o 
  -2   9   8       10.48        9.17      2.86 o 
  -1   9   8       36.69       36.44      4.01 o 
   0   9   8        4.94        1.43      2.38 o 
   1   9   8       93.58      101.08      5.47 o 
   2   9   8      186.08      178.72      7.16 o 
   3   9   8       78.74       92.24      5.15 o 
   4   9   8       54.66       52.92      2.81 o 
   5   9   8        1.56        0.57      1.43 o 
   6   9   8        0.33       -1.99      1.33 o 
   7   9   8       51.30       51.20      2.90 o 
   8   9   8       24.41       37.39      4.38 o 
   9   9   8        1.75        0.76      2.80 o 
  -3  10   8        6.89        7.71      2.66 o 
  -2  10   8        0.57       -0.87      2.13 o 
  -1  10   8       24.81       26.87      3.79 o 
   0  10   8       47.99       48.54      4.26 o 
   1  10   8      130.94      126.89      6.48 o 
   2  10   8       39.96       46.77      4.24 o 
   3  10   8       14.89       12.45      2.97 o 
   4  10   8      166.95      173.65      5.91 o 
   5  10   8       42.74       44.21      2.71 o 
   6  10   8       36.13       42.74      2.78 o 
   7  10   8        0.71       -1.21      1.61 o 
   8  10   8       62.86       56.37      4.69 o 
   9  10   8        0.03        2.27      3.06 o 
  -1  11   8        4.75        2.58      2.64 o 
   0  11   8        0.33        2.52      2.44 o 
   1  11   8        0.00       -0.73      1.94 o 
   2  11   8        8.78        7.66      2.83 o 
   3  11   8        2.61        1.21      2.47 o 
   4  11   8        0.20        0.36      2.16 o 
   5  11   8        0.89        1.94      1.58 o 
   6  11   8        6.09        5.82      1.83 o 
   7  11   8       91.98       96.07      3.87 o 
   8  11   8       16.31       21.04      3.93 o 
   0  12   8        3.97        0.93      2.44 o 
   1  12   8        8.28        5.44      2.92 o 
   2  12   8       63.14       74.07      5.44 o 
   3  12   8        4.97        3.45      2.69 o 
   4  12   8        0.26       -2.61      1.74 o 
   5  12   8       17.48       19.05      3.51 o 
   6  12   8       17.71       17.42      3.37 o 
   7  12   8        2.90        0.46      1.80 o 
  -5  -7   9        0.07        1.60      2.69 o 
  -4  -7   9        6.29        4.54      3.00 o 
  -3  -7   9       22.18       29.29      4.26 o 
  -2  -7   9       12.01       17.28      3.59 o 
  -1  -7   9        0.28        0.31      1.87 o 
   0  -7   9        0.02       -0.95      2.69 o 
  -6  -6   9       18.49       20.00      4.10 o 
  -5  -6   9        0.04        2.38      2.75 o 
  -4  -6   9       21.79       31.47      4.21 o 
  -3  -6   9        6.09        3.25      2.55 o 
  -2  -6   9        0.02       -1.96      2.30 o 
  -1  -6   9        2.51        4.24      2.38 o 
   0  -6   9        0.10       -3.61      2.61 o 
   1  -6   9        4.19        2.08      2.92 o 
   2  -6   9       31.58       32.71      4.32 o 
  -7  -5   9        1.03       -0.50      2.86 o 
  -6  -5   9        0.05       -0.70      2.36 o 
  -5  -5   9        5.95        3.98      2.50 o 
  -4  -5   9        2.83        6.06      2.83 o 
  -3  -5   9       15.80       19.19      3.37 o 
  -2  -5   9       36.94       33.80      4.21 o 
  -1  -5   9        8.71        9.71      2.78 o 
   0  -5   9       38.97       36.87      3.41 o 
   1  -5   9       12.21       11.08      2.23 o 
   2  -5   9        2.38        7.10      2.66 o 
   3  -5   9        1.34       -1.80      2.19 o 
   4  -5   9        0.05       -2.89      2.24 o 
  -7  -4   9        4.33        7.21      2.86 o 
  -6  -4   9        4.32        1.74      2.86 o 
  -5  -4   9        6.03        4.94      2.80 o 
  -4  -4   9        1.51       -1.77      2.10 o 
  -3  -4   9        2.77        2.89      2.61 o 
  -2  -4   9        5.64        2.64      2.44 o 
  -1  -4   9      234.15      231.17      8.20 o 
   0  -4   9        1.55        0.70      2.10 o 
   1  -4   9       56.64       54.03      2.94 o 
   2  -4   9       11.61       11.18      2.11 o 
   3  -4   9        1.95        1.52      1.67 o 
   4  -4   9        3.70        1.80      2.30 o 
   5  -4   9        3.06        1.71      2.50 o 
  -7  -3   9        0.03       -3.45      2.36 o 
  -6  -3   9        2.17        2.52      2.64 o 
  -5  -3   9        9.06       11.44      3.20 o 
  -4  -3   9      142.67      140.58      6.40 o 
  -3  -3   9      223.53      217.23      8.14 o 
  -2  -3   9       33.92       33.38      3.51 o 
  -1  -3   9       47.97       40.68      3.62 o 
   0  -3   9       46.90       45.67      3.70 o 
   1  -3   9       38.47       32.62      2.44 o 
   2  -3   9        7.40        4.87      2.09 o 
   3  -3   9       99.34      106.04      3.87 o 
   4  -3   9       22.00       25.33      2.48 o 
   5  -3   9       36.04       38.32      3.79 o 
  -8  -2   9        0.16       -0.06      2.58 o 
  -7  -2   9        7.90       11.67      3.09 o 
  -6  -2   9       11.54       14.05      3.06 o 
  -5  -2   9        4.03        4.07      2.58 o 
  -4  -2   9        3.06        4.80      2.66 o 
  -3  -2   9        4.82        2.52      2.24 o 
  -2  -2   9       25.15       18.49      2.97 o 
  -1  -2   9       81.60       80.40      4.71 o 
   0  -2   9        0.02        1.35      1.99 o 
   1  -2   9        1.50        0.51      1.44 o 
   2  -2   9       14.60       16.63      2.05 o 
   3  -2   9       70.38       62.52      2.96 o 
   4  -2   9       54.43       62.04      2.96 o 
   5  -2   9        8.61       11.92      2.08 o 
  -8  -1   9        3.87        6.72      2.01 o 
  -7  -1   9        5.45        9.75      2.12 o 
  -6  -1   9        6.59        6.62      2.69 o 
  -5  -1   9        6.73        7.26      2.66 o 
  -4  -1   9       88.23       82.90      4.94 o 
  -3  -1   9      126.86      119.35      5.64 o 
  -2  -1   9       79.46       74.45      4.38 o 
  -1  -1   9      120.86      108.69      5.14 o 
   0  -1   9      131.09      124.89      5.47 o 
   1  -1   9       35.97       28.98      3.17 o 
   2  -1   9      103.42       91.94      3.28 o 
   3  -1   9        2.09        2.75      1.53 o 
   4  -1   9       59.26       55.10      2.71 o 
   5  -1   9       13.07       16.94      3.34 o 
   6  -1   9       14.35       22.16      3.62 o 
  -8   0   9        0.12       -0.54      1.73 o 
  -7   0   9        0.41       -0.31      1.60 o 
  -6   0   9        0.06        0.92      1.51 o 
  -5   0   9       52.86       52.13      4.18 o 
  -4   0   9        4.16        5.81      2.36 o 
  -3   0   9       13.02       18.26      3.20 o 
  -2   0   9        4.59        3.09      1.91 o 
  -1   0   9       56.75       62.74      3.90 o 
   0   0   9        0.16       -2.36      1.57 o 
   1   0   9       48.23       44.22      3.54 o 
   2   0   9        0.02       -1.27      1.14 o 
   3   0   9      488.50      468.28      8.33 o 
   4   0   9        9.34       15.48      2.78 o 
   5   0   9        0.90        0.50      2.08 o 
   6   0   9        4.38        3.06      2.72 o 
   7   0   9       39.61       49.60      4.40 o 
  -7   1   9        0.77       -1.55      1.63 o 
  -6   1   9        2.86        2.54      1.62 o 
  -5   1   9       19.61       17.35      2.25 o 
  -4   1   9        0.17       -1.87      1.25 o 
  -3   1   9      129.18      137.77      6.01 o 
  -2   1   9       26.24       30.21      3.00 o 
  -1   1   9      221.43      223.28      7.44 o 
   0   1   9        7.16        4.94      2.13 o 
   1   1   9      186.66      184.62      6.77 o 
   2   1   9       83.47       82.28      2.92 o 
   3   1   9       25.48       21.21      3.06 o 
   4   1   9       82.02       73.49      4.41 o 
   5   1   9        1.01       -0.42      2.05 o 
   6   1   9        0.00       -2.90      1.94 o 
   7   1   9       13.92       16.72      3.45 o 
   8   1   9       24.46       34.31      4.18 o 
  -7   2   9        2.36        3.11      2.64 o 
  -6   2   9        5.22        4.55      1.71 o 
  -5   2   9      151.48      158.24      8.37 o 
  -4   2   9      110.93      116.38      3.02 o 
  -3   2   9       41.93       33.49      1.75 o 
  -2   2   9        0.88        1.37      1.24 o 
  -1   2   9       91.86       90.51      4.60 o 
   0   2   9        8.70        6.79      2.08 o 
   1   2   9       78.85       71.11      4.04 o 
   2   2   9      157.86      166.98      6.37 o 
   3   2   9       82.66       84.08      4.46 o 
   4   2   9       42.55       39.81      3.45 o 
   5   2   9        0.04       -1.23      1.94 o 
   6   2   9       39.13       39.36      3.68 o 
   7   2   9       19.07       20.95      3.53 o 
   8   2   9       11.08       12.20      3.51 o 
  -7   3   9        0.28        1.26      2.24 o 
  -6   3   9        0.45        2.22      2.22 o 
  -5   3   9        0.70        1.76      1.52 o 
  -4   3   9       11.27       14.62      1.56 o 
  -3   3   9        1.80       -1.18      1.02 o 
  -2   3   9       20.32       22.47      1.60 o 
  -1   3   9       42.83       44.48      2.29 o 
   0   3   9       64.05       63.44      2.97 o 
   1   3   9       25.92       28.26      1.99 o 
   2   3   9        2.71        1.57      1.91 o 
   3   3   9       53.38       53.37      3.87 o 
   4   3   9       92.20      100.61      5.14 o 
   5   3   9       52.58       43.18      3.65 o 
   6   3   9        1.66        0.81      2.16 o 
   7   3   9       11.20        9.45      2.80 o 
   8   3   9        5.60        4.80      2.97 o 
   9   3   9        0.26       -0.48      2.97 o 
  -6   4   9       24.07       34.47      4.15 o 
  -5   4   9        0.21       -0.20      1.96 o 
  -4   4   9        2.16        4.87      1.26 o 
  -3   4   9       43.89       41.78      1.93 o 
  -2   4   9       41.46       34.75      1.73 o 
  -1   4   9      124.89      124.05      3.63 o 
   0   4   9       20.92       20.18      1.81 o 
   1   4   9      338.83      339.95      6.73 o 
   2   4   9      185.05      181.43      4.49 o 
   3   4   9        8.32        8.80      1.55 o 
   4   4   9        0.44        1.40      1.91 o 
   5   4   9      109.09      102.25      5.33 o 
   6   4   9       19.01       21.32      3.31 o 
   7   4   9        0.44       -2.82      1.88 o 
   8   4   9        5.28        6.20      3.09 o 
   9   4   9        0.05       -0.08      2.64 o 
  -6   5   9        0.26       -2.95      2.36 o 
  -5   5   9        3.77        3.65      2.38 o 
  -4   5   9        0.67        2.18      1.45 o 
  -3   5   9        5.75        3.99      1.53 o 
  -2   5   9        6.50        5.19      1.52 o 
  -1   5   9       13.62       16.03      1.82 o 
   0   5   9       44.22       54.65      2.44 o 
   1   5   9        2.11        3.19      1.23 o 
   2   5   9       48.07       46.80      2.43 o 
   3   5   9       19.17       14.89      2.33 o 
   4   5   9       18.00       17.68      1.92 o 
   5   5   9       28.79       34.62      3.84 o 
   6   5   9       43.95       42.11      3.76 o 
   7   5   9        3.99        5.36      2.55 o 
   8   5   9        1.45       -1.07      2.36 o 
   9   5   9       25.61       29.43      4.60 o 
  -5   6   9        3.98       -1.01      2.22 o 
  -4   6   9        7.41        7.14      2.19 o 
  -3   6   9       37.90       35.96      3.28 o 
  -2   6   9      128.74      133.33      5.95 o 
  -1   6   9       71.80       69.92      2.81 o 
   0   6   9        1.06        0.98      1.19 o 
   1   6   9        0.83       -1.15      1.12 o 
   2   6   9        1.36       -1.60      1.23 o 
   3   6   9       70.72       69.41      2.87 o 
   4   6   9       50.30       42.56      2.51 o 
   5   6   9      113.72      104.20      3.61 o 
   6   6   9       37.74       39.28      2.38 o 
   7   6   9        1.62        3.06      2.36 o 
   8   6   9        2.53        2.41      2.64 o 
   9   6   9       26.12       30.07      4.38 o 
  -5   7   9       17.17       24.46      3.53 o 
  -4   7   9        0.16       -1.29      1.85 o 
  -3   7   9        2.00        3.87      2.33 o 
  -2   7   9      124.64      124.70      5.89 o 
  -1   7   9        0.25       -1.68      1.85 o 
   0   7   9       30.47       29.57      2.15 o 
   1   7   9        3.53        1.80      1.40 o 
   2   7   9       53.72       58.85      3.07 o 
   3   7   9       28.01       26.18      2.23 o 
   4   7   9        4.95        5.36      1.55 o 
   5   7   9       29.63       31.42      2.37 o 
   6   7   9        0.53       -0.05      1.35 o 
   7   7   9        0.00       -1.14      1.33 o 
   8   7   9        4.30        4.52      3.00 o 
   9   7   9        0.47        2.36      2.86 o 
  -4   8   9        2.23        0.76      2.44 o 
  -3   8   9        4.52        1.23      2.13 o 
  -2   8   9        0.00        1.54      2.30 o 
  -1   8   9        5.64        3.87      2.41 o 
   0   8   9       33.76       29.90      3.31 o 
   1   8   9       63.83       56.21      2.77 o 
   2   8   9        0.37        0.96      2.87 o 
   3   8   9        3.92        2.09      1.49 o 
   4   8   9        2.29        0.73      1.37 o 
   5   8   9       11.70       18.24      2.12 o 
   6   8   9        0.56       -0.98      1.36 o 
   7   8   9       29.33       32.69      2.47 o 
   8   8   9       15.09       23.42      3.70 o 
   9   8   9       30.19       31.14      4.77 o 
  -3   9   9        4.23        3.25      2.44 o 
  -2   9   9       18.83       18.63      3.34 o 
  -1   9   9        0.24       -0.25      2.19 o 
   0   9   9      149.60      151.95      6.93 o 
   1   9   9       22.15       20.90      3.45 o 
   2   9   9        0.53        0.45      1.91 o 
   3   9   9      450.02      468.96      8.98 o 
   4   9   9       44.86       42.67      2.64 o 
   5   9   9       14.17        9.91      2.05 o 
   6   9   9       10.36        9.52      1.87 o 
   7   9   9       31.49       33.04      4.94 o 
   8   9   9       19.10       21.09      3.81 o 
  -2  10   9        9.38        9.96      3.11 o 
  -1  10   9        0.98       -1.12      2.05 o 
   0  10   9        0.01       -0.76      2.13 o 
   1  10   9        0.13       -2.73      1.82 o 
   2  10   9       15.74        9.51      3.00 o 
   3  10   9       15.45       14.19      3.17 o 
   4  10   9       17.62       17.36      2.23 o 
   5  10   9       10.14        8.39      1.90 o 
   6  10   9       28.18       33.03      3.72 o 
   7  10   9      134.70      151.00      4.84 o 
   8  10   9        9.24       12.73      3.76 o 
  -1  11   9        0.52        0.81      2.44 o 
   0  11   9       21.15       22.67      3.79 o 
   1  11   9        1.96        1.46      2.41 o 
   2  11   9        0.35       -1.60      2.27 o 
   3  11   9        0.09       -0.22      2.38 o 
   4  11   9       67.57       67.11      4.80 o 
   5  11   9       11.03       13.00      2.18 o 
   6  11   9        7.29        5.73      1.90 o 
   7  11   9       12.52       16.10      2.47 o 
   1  12   9        4.13        7.04      3.06 o 
   2  12   9        2.55        3.11      2.75 o 
   3  12   9       16.40       20.93      3.73 o 
   4  12   9        0.62        2.36      2.47 o 
   5  12   9        0.11       -2.10      2.10 o 
   6  12   9        4.83        4.29      2.80 o 
  -4  -6  10        4.44        5.81      3.11 o 
  -3  -6  10       14.20       19.92      3.67 o 
  -2  -6  10        0.65       -1.54      2.58 o 
  -1  -6  10        0.81        1.21      1.94 o 
   0  -6  10        2.17        3.93      1.98 o 
  -5  -5  10       13.60       17.92      3.48 o 
  -4  -5  10       12.22        8.27      3.06 o 
  -3  -5  10        1.83        1.99      2.52 o 
  -2  -5  10       13.92        7.57      3.14 o 
  -1  -5  10        2.24       -1.88      2.08 o 
   0  -5  10       12.09       12.52      3.88 o 
   1  -5  10        6.56        7.48      2.18 o 
   2  -5  10        0.03        0.36      2.55 o 
  -6  -4  10        4.70        3.90      2.69 o 
  -5  -4  10        1.29        1.74      2.47 o 
  -4  -4  10        0.32       -2.19      2.41 o 
  -3  -4  10        0.07       -1.07      2.52 o 
  -2  -4  10       31.29       32.06      4.15 o 
  -1  -4  10        8.20        5.30      2.83 o 
   0  -4  10       55.07       53.03      3.12 o 
   1  -4  10        0.24       -2.29      1.53 o 
   2  -4  10        4.15        3.32      3.14 o 
   3  -4  10        0.09       -2.07      1.53 o 
   4  -4  10        0.06       -0.48      2.38 o 
  -6  -3  10        4.32        9.48      3.00 o 
  -5  -3  10        0.65        1.29      2.44 o 
  -4  -3  10        0.88        0.42      2.52 o 
  -3  -3  10        3.71        5.02      2.83 o 
  -2  -3  10       28.01       29.82      3.98 o 
  -1  -3  10       20.78       21.52      3.39 o 
   0  -3  10       25.05       27.60      3.87 o 
   1  -3  10       22.65       25.94      2.69 o 
   2  -3  10       60.43       50.69      3.03 o 
   3  -3  10       69.45       66.72      3.33 o 
   4  -3  10       35.60       37.19      2.88 o 
  -7  -2  10        2.76        4.80      2.92 o 
  -6  -2  10       30.04       41.32      4.21 o 
  -5  -2  10       50.85       52.66      4.60 o 
  -4  -2  10       27.12       29.79      3.87 o 
  -3  -2  10       46.16       43.82      4.04 o 
  -2  -2  10       15.02       12.45      2.86 o 
  -1  -2  10       52.17       55.33      4.32 o 
   0  -2  10      225.01      209.95      7.92 o 
   1  -2  10       44.96       46.30      2.86 o 
   2  -2  10       62.99       63.46      3.10 o 
   3  -2  10        4.29        4.66      2.75 o 
   4  -2  10       44.16       51.09      4.35 o 
   5  -2  10        0.79       -1.18      2.55 o 
  -7  -1  10        0.26       -0.95      2.38 o 
  -6  -1  10        8.50        9.06      2.78 o 
  -5  -1  10        0.33       -0.59      2.52 o 
  -4  -1  10        8.31        7.35      2.69 o 
  -3  -1  10        7.05        0.79      2.30 o 
  -2  -1  10       21.85       25.58      3.53 o 
  -1  -1  10        4.74        1.54      2.10 o 
   0  -1  10        1.26       -0.31      1.91 o 
   1  -1  10       12.65       14.50      2.97 o 
   2  -1  10       13.83       13.30      2.02 o 
   3  -1  10       38.56       37.98      3.84 o 
   4  -1  10       13.82       10.66      3.06 o 
   5  -1  10       16.01       18.65      3.65 o 
   6  -1  10        0.50       -1.65      2.47 o 
  -7   0  10        7.19        8.85      2.20 o 
  -6   0  10       19.98       24.66      3.62 o 
  -5   0  10       10.59        9.87      2.83 o 
  -4   0  10      114.58      122.37      6.06 o 
  -3   0  10       16.30       14.42      2.97 o 
  -2   0  10      145.34      147.10      6.37 o 
  -1   0  10        5.95        3.25      2.41 o 
   0   0  10      144.54      138.79      6.09 o 
   1   0  10       12.67       14.87      2.92 o 
   2   0  10       48.65       51.31      3.90 o 
   3   0  10        0.53        0.67      2.19 o 
   4   0  10      125.57      116.68      5.87 o 
   5   0  10        2.31        1.71      2.61 o 
   6   0  10        7.87        8.72      3.06 o 
   7   0  10        0.43       -2.50      2.36 o 
  -7   1  10        0.25        0.22      2.06 o 
  -6   1  10       11.01        8.36      2.07 o 
  -5   1  10       20.83       31.10      2.79 o 
  -4   1  10        0.09        3.03      2.66 o 
  -3   1  10        5.71        2.50      2.19 o 
  -2   1  10      150.97      140.59      6.12 o 
  -1   1  10        2.41       -0.03      1.88 o 
   0   1  10       82.65       80.26      4.55 o 
   1   1  10       49.30       53.76      4.07 o 
   2   1  10        4.11       -0.93      2.10 o 
   3   1  10        2.55        0.00      2.19 o 
   4   1  10       33.78       33.64      3.70 o 
   5   1  10        8.57        7.60      2.97 o 
   6   1  10        0.59       -1.74      2.52 o 
   7   1  10        0.09        1.85      2.92 o 
  -6   2  10        3.48        3.11      1.74 o 
  -5   2  10       32.92       36.80      2.83 o 
  -4   2  10       18.66       18.86      2.29 o 
  -3   2  10        0.03       -2.41      1.91 o 
  -2   2  10        4.48        4.21      2.38 o 
  -1   2  10       64.31       60.24      4.04 o 
   0   2  10       15.81       13.16      2.89 o 
   1   2  10       27.82       28.70      3.09 o 
   3   2  10      106.63      108.81      5.33 o 
   4   2  10      128.99      123.92      5.84 o 
   5   2  10        7.53        7.94      2.92 o 
   6   2  10       15.11       17.11      3.53 o 
   7   2  10        1.86        2.89      2.75 o 
   8   2  10       10.99       17.67      3.93 o 
  -6   3  10        8.46       12.06      3.06 o 
  -5   3  10        0.00        0.53      1.57 o 
  -4   3  10        7.11        6.42      1.38 o 
  -3   3  10       81.18       83.49      2.65 o 
  -2   3  10      258.72      257.19      5.83 o 
  -1   3  10       15.73       13.81      1.79 o 
   0   3  10       82.16       72.89      3.00 o 
   1   3  10      220.43      226.83      7.84 o 
   2   3  10      115.36      100.71      5.08 o 
   3   3  10       61.15       58.28      4.24 o 
   4   3  10      196.78      197.21      7.44 o 
   5   3  10       48.31       42.53      4.12 o 
   6   3  10       17.14       21.82      3.73 o 
   7   3  10       30.78       31.42      4.12 o 
   8   3  10        3.93        1.91      2.78 o 
  -6   4  10        0.14        0.70      2.36 o 
  -5   4  10        2.19        5.64      2.41 o 
  -4   4  10       86.15       88.29      2.79 o 
  -3   4  10       74.75       72.22      2.52 o 
  -2   4  10      120.47      112.69      3.74 o 
  -1   4  10        0.82        0.05      1.33 o 
   0   4  10       16.50       14.90      2.44 o 
   1   4  10       10.99        9.09      1.61 o 
   2   4  10        5.51        5.54      1.47 o 
   3   4  10        1.89        1.35      2.13 o 
   4   4  10       29.21       35.01      3.90 o 
   5   4  10       12.54       13.97      3.20 o 
   6   4  10        5.83        8.44      3.11 o 
   7   4  10       28.63       32.04      4.29 o 
   8   4  10        3.01        2.10      2.78 o 
  -5   5  10       22.88       33.32      4.07 o 
  -4   5  10        6.07        3.73      1.96 o 
  -3   5  10      143.84      152.95      6.23 o 
  -2   5  10        0.01       -2.06      1.37 o 
  -1   5  10       58.46       44.03      3.06 o 
   0   5  10        8.17        5.53      1.54 o 
   1   5  10      136.36      130.12      3.98 o 
   2   5  10       39.77       33.19      2.22 o 
   3   5  10       91.10       91.60      4.83 o 
   4   5  10        1.33        3.24      1.58 o 
   5   5  10       25.46       28.08      3.65 o 
   6   5  10        1.14        0.25      2.22 o 
   7   5  10        3.04        0.53      2.38 o 
   8   5  10       10.16        5.89      3.23 o 
  -4   6  10        3.26        2.50      2.10 o 
  -3   6  10       42.20       40.85      3.68 o 
  -2   6  10      129.26      129.81      5.92 o 
  -1   6  10        1.44       -0.78      1.38 o 
   0   6  10        0.01       -2.28      1.57 o 
   1   6  10        4.76        1.95      1.43 o 
   2   6  10        7.06        2.91      1.50 o 
   3   6  10       65.42       60.64      2.90 o 
   4   6  10      109.03      105.61      3.69 o 
   5   6  10       31.69       30.98      2.33 o 
   6   6  10       18.64       16.75      3.37 o 
   7   6  10       19.61       17.92      3.73 o 
   8   6  10        1.51        1.29      2.92 o 
  -3   7  10        2.70        0.84      2.19 o 
  -2   7  10       11.60        9.96      2.69 o 
  -1   7  10       51.06       52.69      4.01 o 
   0   7  10      156.49      158.52      5.11 o 
   1   7  10      104.16      101.10      3.59 o 
   2   7  10      104.79      110.53      3.78 o 
   3   7  10       11.52       15.21      3.14 o 
   4   7  10        0.03       -1.24      1.32 o 
   5   7  10       23.88       30.97      2.58 o 
   6   7  10        4.93        2.58      1.66 o 
   7   7  10        0.89       -0.62      2.22 o 
   8   7  10       60.35       67.22      5.39 o 
  -3   8  10        8.80        4.96      2.52 o 
  -2   8  10       34.19       31.73      3.84 o 
  -1   8  10        4.54        7.80      2.83 o 
   0   8  10       37.69       37.54      3.70 o 
   1   8  10        9.91        4.77      1.68 o 
   2   8  10      101.66      100.52      3.67 o 
   3   8  10       65.36       67.98      4.03 o 
   4   8  10        3.28        2.22      1.59 o 
   5   8  10        7.68        5.91      2.37 o 
   6   8  10        0.07       -0.85      1.38 o 
   7   8  10        5.65        3.94      1.99 o 
   8   8  10        0.34       -0.50      2.92 o 
  -2   9  10        2.17        0.93      2.36 o 
  -1   9  10       35.10       35.32      3.82 o 
   0   9  10        7.16        4.63      2.61 o 
   1   9  10        0.28       -2.69      1.80 o 
   2   9  10       14.47       12.93      2.95 o 
   3   9  10      221.09      226.95      5.80 o 
   4   9  10        0.15        1.92      1.57 o 
   5   9  10       40.39       38.87      3.55 o 
   6   9  10       10.10       10.38      2.09 o 
   7   9  10        8.10        8.70      2.27 o 
   8   9  10        2.16        4.99      2.89 o 
  -1  10  10       10.29       10.71      3.31 o 
   0  10  10        1.98       -1.15      2.08 o 
   1  10  10        0.58       -1.54      2.16 o 
   2  10  10        7.13        4.04      2.61 o 
   3  10  10       39.08       37.98      3.90 o 
   4  10  10       15.59       14.34      2.14 o 
   5  10  10        8.03       11.45      2.24 o 
   6  10  10        2.04        1.44      3.31 o 
   7  10  10      106.52      117.91      4.35 o 
   0  11  10        0.57        0.20      2.47 o 
   1  11  10        1.89       -0.14      2.44 o 
   2  11  10       10.23        9.00      2.97 o 
   3  11  10       30.05       36.83      3.98 o 
   4  11  10        1.97       -1.85      2.19 o 
   5  11  10        0.08       -0.81      1.55 o 
   6  11  10        4.73        5.04      2.65 o 
  -3  -5  11        1.27       -0.22      2.44 o 
  -2  -5  11        2.67       -0.87      2.69 o 
  -1  -5  11        0.01       -3.28      2.19 o 
   0  -5  11        1.31       -0.35      2.06 o 
  -4  -4  11        1.41       -0.28      2.86 o 
  -3  -4  11       22.72       26.03      4.24 o 
  -2  -4  11        0.66       -0.62      2.33 o 
  -1  -4  11        0.59        1.23      2.72 o 
   0  -4  11       15.40       18.97      2.62 o 
   1  -4  11       13.88       14.07      2.48 o 
   2  -4  11       12.70       10.76      2.39 o 
  -5  -3  11        0.15        1.09      2.64 o 
  -4  -3  11        0.50        0.17      2.66 o 
  -3  -3  11        0.31       -3.00      2.44 o 
  -2  -3  11        3.78        3.14      2.58 o 
  -1  -3  11       83.01       80.59      5.16 o 
   0  -3  11        0.60        0.14      2.30 o 
   1  -3  11        9.85        6.78      2.01 o 
   2  -3  11        5.45        5.82      2.31 o 
   3  -3  11        6.02        3.76      2.58 o 
  -5  -2  11       14.44       20.90      3.96 o 
  -4  -2  11       20.23       25.61      3.93 o 
  -3  -2  11        5.59        3.53      2.55 o 
  -2  -2  11        1.22       -0.87      1.99 o 
  -1  -2  11       13.45       12.87      3.25 o 
   0  -2  11        9.86       13.52      3.09 o 
   1  -2  11       12.71       10.66      2.19 o 
   2  -2  11        0.41       -1.94      2.44 o 
   3  -2  11        0.83        2.55      2.72 o 
   4  -2  11       25.98       28.84      4.12 o 
  -6  -1  11        2.60        4.18      2.69 o 
  -5  -1  11        3.92        5.61      3.17 o 
  -4  -1  11       20.73       19.92      3.84 o 
  -3  -1  11        2.17       -0.53      2.64 o 
  -2  -1  11       10.57        8.36      2.86 o 
  -1  -1  11       17.31       18.12      3.28 o 
   0  -1  11        4.54       -0.25      2.38 o 
   1  -1  11       24.31       29.17      4.01 o 
   2  -1  11        8.49        4.71      2.55 o 
   3  -1  11      218.61      207.48      8.11 o 
   4  -1  11       82.60       83.03      5.42 o 
   5  -1  11       18.07       27.43      4.12 o 
  -6   0  11        0.21       -0.53      2.36 o 
  -5   0  11        0.66        3.45      2.64 o 
  -4   0  11        1.01        3.67      2.61 o 
  -3   0  11        8.84        7.97      2.89 o 
  -2   0  11        0.00       -1.40      2.05 o 
  -1   0  11        0.06       -0.62      2.08 o 
   0   0  11        2.48       -0.06      2.33 o 
   1   0  11        8.79        4.94      2.75 o 
   2   0  11        3.61        2.41      2.33 o 
   3   0  11        7.57        9.34      3.06 o 
   4   0  11        7.07        6.48      2.75 o 
   5   0  11        5.39       -0.28      2.47 o 
   6   0  11        1.29       -1.07      2.66 o 
  -6   1  11       12.49       19.69      3.73 o 
  -5   1  11        0.19        0.84      2.33 o 
  -4   1  11        0.16        0.53      2.33 o 
  -3   1  11       10.26       11.81      3.25 o 
  -2   1  11        1.03       -2.86      1.91 o 
  -1   1  11        2.43        0.03      2.38 o 
   0   1  11        0.00       -2.73      1.82 o 
   1   1  11       15.87       14.22      2.89 o 
   2   1  11        1.66       -1.32      2.02 o 
   3   1  11      169.80      166.96      7.16 o 
   4   1  11       39.36       39.33      3.87 o 
   5   1  11        2.64        5.92      3.09 o 
   6   1  11        5.11        2.08      3.06 o 
  -6   2  11       16.51       23.00      2.71 o 
  -5   2  11       34.50       42.29      2.95 o 
  -4   2  11        3.03        6.03      2.80 o 
  -3   2  11      179.29      188.72      7.55 o 
  -2   2  11        0.00       -2.99      1.99 o 
  -1   2  11       50.37       37.76      3.65 o 
   0   2  11        0.72       -2.69      1.80 o 
   1   2  11      248.19      237.46      8.43 o 
   2   2  11       11.86        7.63      2.66 o 
   3   2  11       77.88       85.95      5.02 o 
   4   2  11       75.69       71.94      4.99 o 
   5   2  11        1.08        3.62      2.75 o 
   6   2  11       15.69       19.92      3.65 o 
   7   2  11        6.53        5.61      3.31 o 
  -5   3  11        1.64        0.65      1.73 o 
  -4   3  11       26.28       31.98      2.81 o 
  -3   3  11        6.76        6.20      2.55 o 
  -2   3  11        0.45       -0.11      2.27 o 
  -1   3  11      123.15      108.85      5.70 o 
   0   3  11       14.97       14.05      2.97 o 
   1   3  11        5.39        3.31      2.50 o 
   2   3  11       25.70       30.66      3.70 o 
   3   3  11        4.06        4.52      2.41 o 
   4   3  11       67.43       70.20      4.74 o 
   5   3  11       18.75       22.16      3.67 o 
   6   3  11        7.49        9.76      3.09 o 
   7   3  11        1.05       -0.08      2.52 o 
  -5   4  11        1.58        0.39      2.36 o 
  -4   4  11        1.33       -0.98      2.24 o 
  -3   4  11        0.50       -0.79      1.40 o 
  -2   4  11        9.52        9.34      3.03 o 
  -1   4  11        1.06       -1.94      1.29 o 
   0   4  11        8.70       10.41      1.78 o 
   1   4  11      215.45      221.01      5.56 o 
   2   4  11        1.97        1.21      2.13 o 
   3   4  11       65.13       56.57      4.43 o 
   4   4  11       44.22       43.46      4.15 o 
   5   4  11        1.00        6.42      2.72 o 
   6   4  11       67.82       66.52      4.88 o 
   7   4  11       18.83       23.79      4.24 o 
  -3   5  11        0.05        1.32      2.02 o 
  -2   5  11        4.52        7.27      1.89 o 
  -1   5  11       25.06       22.22      2.34 o 
   0   5  11       60.06       59.92      2.89 o 
   1   5  11       19.47       18.98      2.13 o 
   2   5  11        0.00       -0.60      1.42 o 
   3   5  11       74.30       72.84      5.58 o 
   4   5  11        7.20        7.18      2.64 o 
   5   5  11       66.70       66.30      4.85 o 
   6   5  11        0.01       -1.12      2.19 o 
   7   5  11        2.42        0.00      2.41 o 
   8   5  11        2.78        1.46      3.17 o 
  -3   6  11        9.87        9.68      2.55 o 
  -2   6  11        0.01       -1.35      1.74 o 
  -1   6  11       15.39       21.87      2.28 o 
   0   6  11      174.16      175.82      4.93 o 
   1   6  11       49.71       46.31      2.69 o 
   2   6  11       73.43       63.98      3.04 o 
   3   6  11       13.23       12.75      2.01 o 
   4   6  11       60.08       50.45      2.82 o 
   5   6  11        0.01       -1.88      1.99 o 
   6   6  11        8.15       10.04      3.28 o 
   7   6  11        2.71        3.62      2.89 o 
   8   6  11       13.18       16.21      3.93 o 
  -3   7  11        0.71       -1.80      2.16 o 
  -2   7  11       10.78        6.98      2.64 o 
  -1   7  11        4.13        5.19      2.36 o 
   0   7  11       28.77       32.03      2.51 o 
   1   7  11       25.62       25.21      2.50 o 
   2   7  11       21.85       16.11      2.18 o 
   3   7  11       60.12       64.45      3.10 o 
   4   7  11      112.08      105.92      3.91 o 
   5   7  11       58.93       67.18      3.30 o 
   6   7  11        1.48       -1.20      1.42 o 
   7   7  11        5.26        7.15      2.89 o 
  -2   8  11        6.67        1.43      2.47 o 
  -1   8  11        4.63        6.73      2.64 o 
   0   8  11       18.38       22.78      3.42 o 
   1   8  11        4.57        5.83      1.81 o 
   2   8  11       59.80       64.89      3.19 o 
   3   8  11        1.22        2.63      1.71 o 
   4   8  11        7.19        5.33      1.72 o 
   5   8  11       49.30       53.19      2.95 o 
   6   8  11        2.50        2.24      1.66 o 
   7   8  11        8.97        8.09      2.15 o 
  -1   9  11        1.39        0.67      2.47 o 
   0   9  11        0.03       -0.06      2.27 o 
   1   9  11        0.59       -0.45      2.02 o 
   2   9  11        2.52       -2.90      1.94 o 
   3   9  11        0.73        1.93      1.65 o 
   4   9  11        0.67        3.67      5.08 o 
   5   9  11        9.93       11.83      2.08 o 
   6   9  11        1.46        0.23      1.60 o 
   7   9  11        7.60        6.53      2.12 o 
   0  10  11        0.05       -2.55      2.27 o 
   1  10  11        1.89        1.07      2.41 o 
   2  10  11       18.33       17.34      3.28 o 
   3  10  11        0.21       -0.90      2.13 o 
   4  10  11       14.41       15.29      2.31 o 
   5  10  11        9.70       14.97      2.35 o 
   6  10  11       24.00       24.31      6.26 o 
   2  11  11        8.25        8.13      3.09 o 
   3  11  11        0.45       -0.87      2.19 o 
   4  11  11        1.95       -2.44      2.30 o 
  -3  -3  12        3.86        2.41      2.86 o 
  -2  -3  12       17.05       15.96      3.48 o 
  -1  -3  12        0.03       -0.98      2.52 o 
   0  -3  12        0.85        1.60      2.86 o 
   1  -3  12        1.13        1.68      2.55 o 
  -4  -2  12        9.66       16.72      3.95 o 
  -3  -2  12        0.61        3.25      2.64 o 
  -2  -2  12        2.22       -1.40      2.52 o 
  -1  -2  12        0.67       -1.43      2.33 o 
   0  -2  12        0.43        0.42      2.66 o 
   1  -2  12        0.27       -2.92      2.19 o 
   2  -2  12       17.09       14.59      3.31 o 
   3  -2  12       17.54       16.21      3.67 o 
  -4  -1  12        0.06        0.39      2.86 o 
  -3  -1  12        0.88       -2.08      2.47 o 
  -2  -1  12       26.65       29.34      4.07 o 
  -1  -1  12        7.39        5.33      2.97 o 
   0  -1  12        0.92        2.92      2.55 o 
   1  -1  12        1.35        1.40      2.69 o 
   2  -1  12        0.39       -2.72      2.41 o 
   3  -1  12        0.00        1.35      2.75 o 
   4  -1  12        6.91        9.31      3.11 o 
  -5   0  12        1.38        2.58      2.78 o 
  -4   0  12       31.79       40.93      4.46 o 
  -3   0  12        3.46        2.27      2.72 o 
  -2   0  12        6.63        5.72      2.80 o 
  -1   0  12        0.74        0.59      2.58 o 
   0   0  12        6.35        8.16      3.03 o 
   1   0  12        0.04       -2.78      1.85 o 
   2   0  12       15.07       15.18      3.31 o 
   3   0  12        0.00        1.46      2.52 o 
   4   0  12        0.43        4.88      3.06 o 
   5   0  12        1.71        6.90      3.28 o 
  -5   1  12        2.42        1.18      2.69 o 
  -4   1  12        6.19        9.59      3.34 o 
  -3   1  12        2.74        4.29      2.89 o 
  -2   1  12        0.30       -1.91      2.58 o 
  -1   1  12        0.49       -1.71      2.24 o 
   0   1  12        0.40       -2.89      2.16 o 
   1   1  12        0.34       -2.30      2.30 o 
   2   1  12        7.78       12.15      3.03 o 
   3   1  12        1.47        2.24      2.44 o 
   4   1  12       91.72       85.75      5.44 o 
   5   1  12        0.49       -0.87      2.72 o 
  -4   2  12        5.96       15.03      3.48 o 
  -3   2  12       92.08      108.62      6.01 o 
  -2   2  12        0.36       -3.62      2.41 o 
  -1   2  12        6.70        2.69      2.64 o 
   0   2  12       11.92       12.34      3.20 o 
   1   2  12       14.18       11.87      2.95 o 
   2   2  12        0.04       -2.41      2.36 o 
   3   2  12        0.58        2.52      2.64 o 
   4   2  12        3.30        6.37      2.75 o 
   5   2  12       34.60       33.13      4.26 o 
   6   2  12       12.38       22.66      3.90 o 
  -4   3  12        0.14        2.22      2.61 o 
  -3   3  12        4.12        8.64      3.09 o 
  -2   3  12        9.31        7.63      3.25 o 
  -1   3  12       10.83       10.10      3.34 o 
   0   3  12      105.93      113.24      5.98 o 
   1   3  12        0.01       -3.03      2.02 o 
   2   3  12       63.37       70.14      5.02 o 
   3   3  12        6.83        6.68      2.78 o 
   4   3  12      133.84      126.84      6.43 o 
   5   3  12       44.79       42.92      4.49 o 
   6   3  12       85.62       88.27      5.72 o 
  -3   4  12        0.44       -1.72      1.43 o 
  -2   4  12        5.43        0.71      1.80 o 
  -1   4  12       11.84        9.33      2.06 o 
   0   4  12       36.58       39.33      3.90 o 
   1   4  12        0.02       -1.88      2.30 o 
   2   4  12      212.02      211.69      8.17 o 
   3   4  12        0.00       -1.07      2.38 o 
   4   4  12       44.44       41.94      4.10 o 
   5   4  12       20.51       18.79      3.56 o 
   6   4  12        3.49        6.03      3.14 o 
  -3   5  12        0.71        2.75      2.33 o 
  -2   5  12        2.91        1.33      1.72 o 
  -1   5  12       15.40       19.93      2.96 o 
   0   5  12        0.65       -0.85      1.71 o 
   1   5  12       29.26       32.13      2.52 o 
   2   5  12        5.62        2.61      1.64 o 
   3   5  12        4.85       -0.50      2.24 o 
   4   5  12        0.00       -0.48      2.24 o 
   5   5  12        0.95        2.30      2.61 o 
   6   5  12        6.61        9.45      3.23 o 
   7   5  12        1.28        3.65      2.97 o 
  -3   6  12        2.16        1.37      2.38 o 
  -2   6  12        7.63        7.52      2.72 o 
  -1   6  12        9.37        6.25      1.89 o 
   0   6  12        6.91        6.64      1.91 o 
   1   6  12        1.54        0.24      1.44 o 
   2   6  12       10.61        8.76      2.59 o 
   3   6  12        0.65        0.60      1.53 o 
   4   6  12        0.28        0.67      2.47 o 
   5   6  12       13.05       16.77      3.31 o 
   6   6  12        0.77       -0.14      2.44 o 
   7   6  12        1.79        1.63      2.95 o 
  -2   7  12        3.65        5.39      2.52 o 
  -1   7  12       23.59       25.75      3.73 o 
   0   7  12        0.28       -0.96      1.53 o 
   1   7  12        0.34       -1.35      1.40 o 
   2   7  12        0.92        1.02      1.52 o 
   3   7  12       94.47      103.48      7.98 o 
   4   7  12       32.36       35.65      2.72 o 
   5   7  12        0.19       -1.31      1.43 o 
   6   7  12        1.89        4.96      3.11 o 
  -1   8  12       13.53       19.21      3.59 o 
   0   8  12        8.43        7.01      2.78 o 
   1   8  12       14.30       12.09      2.89 o 
   2   8  12        0.07        0.08      1.63 o 
   3   8  12        5.01        8.07      1.87 o 
   4   8  12        3.15        4.46      1.80 o 
   5   8  12        7.28       10.73      2.13 o 
   6   8  12        0.03       -1.56      1.65 o 
   0   9  12        2.03        1.37      2.36 o 
   1   9  12       42.30       41.94      4.07 o 
   2   9  12        7.25        9.37      2.86 o 
   3   9  12        7.23        8.21      2.10 o 
   4   9  12       88.63       98.63      4.07 o 
   5   9  12       20.51       20.10      3.67 o 
   2  10  12        0.63        2.58      2.61 o 
   3  10  12       20.35       19.30      3.65 o 
   4  10  12        2.57        2.32      2.48 o 
  -2  -1  13        1.23       -1.94      2.64 o 
  -1  -1  13       11.52       10.57      3.48 o 
   0  -1  13        0.72       -0.22      2.50 o 
   1  -1  13        0.93        0.90      2.95 o 
  -3   0  13       11.22       14.84      3.56 o 
  -2   0  13        0.56       -3.23      2.50 o 
  -1   0  13       12.07        9.82      3.17 o 
   0   0  13        3.01        2.80      2.89 o 
   1   0  13       21.54       20.65      3.76 o 
   2   0  13        0.86       -3.06      2.66 o 
   3   0  13        1.93        1.37      2.66 o 
  -3   1  13        8.27        5.64      3.34 o 
  -2   1  13        0.03       -3.79      2.52 o 
  -1   1  13       38.04       40.37      4.54 o 
   0   1  13        0.63       -2.02      2.55 o 
   1   1  13        7.02        3.42      2.64 o 
   2   1  13        1.98       -1.85      2.27 o 
   3   1  13        0.47        0.36      2.69 o 
   4   1  13        5.58        4.49      3.25 o 
  -3   2  13       12.60        7.38      3.31 o 
  -2   2  13        8.02        7.32      3.34 o 
  -1   2  13        5.13        2.78      2.75 o 
   0   2  13        2.01       -0.79      2.72 o 
   1   2  13        0.17       -1.23      2.52 o 
   2   2  13        2.26       -1.21      2.72 o 
   3   2  13       15.86       17.17      3.51 o 
   4   2  13       30.20       33.10      4.54 o 
  -3   3  13        0.03       -1.07      2.58 o 
  -2   3  13        1.65       -0.70      2.95 o 
  -1   3  13        8.01       11.44      3.84 o 
   0   3  13        0.38       -1.74      2.69 o 
   1   3  13        7.42        4.71      3.11 o 
   2   3  13        6.22        4.49      2.72 o 
   3   3  13        0.43       -1.40      2.66 o 
   4   3  13       10.05       11.78      3.14 o 
   5   3  13       20.44       19.78      3.81 o 
  -3   4  13       11.93       15.60      3.62 o 
  -2   4  13       35.16       39.81      4.91 o 
  -1   4  13        8.11       10.43      3.34 o 
   0   4  13        0.63       -3.37      2.24 o 
   1   4  13        0.61       -3.11      2.08 o 
   2   4  13       35.35       38.43      4.60 o 
   3   4  13        9.55       11.08      3.39 o 
   4   4  13        3.29        4.54      3.06 o 
   5   4  13        8.06        6.54      3.31 o 
  -2   5  13       26.69       26.47      2.68 o 
  -1   5  13        0.18       -2.32      1.55 o 
   0   5  13        6.97        5.86      1.97 o 
   1   5  13       19.56       15.68      3.65 o 
   2   5  13       16.24       13.41      3.31 o 
   3   5  13       12.64        6.20      2.92 o 
   4   5  13        3.70        5.13      3.00 o 
   5   5  13        9.73       10.91      3.48 o 
  -1   6  13       20.53       28.28      2.80 o 
   0   6  13        1.13        1.26      1.71 o 
   1   6  13        7.88        4.92      2.16 o 
   2   6  13        0.08       -1.12      1.89 o 
   3   6  13        1.38        1.37      2.89 o 
   4   6  13       15.74       11.75      3.56 o 
   5   6  13        9.18       11.02      3.28 o 
  -1   7  13        4.58        8.19      2.92 o 
   0   7  13        7.36        6.96      2.06 o 
   1   7  13       18.57       21.58      2.49 o 
   2   7  13        9.89        8.41      2.03 o 
   3   7  13        0.64       -0.13      1.65 o 
   4   7  13        0.50        1.74      1.86 o 
   5   7  13        0.45        4.21      3.06 o 
   1   8  13       12.48       13.35      3.11 o 
   2   8  13        2.19       -1.16      1.64 o 
   3   8  13       17.49       19.09      3.53 o 
   4   8  13       11.85        9.38      2.45 o 
   0   2  14        3.00       -2.10      3.00 o 
   1   2  14        0.20       -1.94      2.58 o 
   0   3  14        6.98        0.67      3.09 o 
   1   3  14        7.31        8.75      3.65 o 
   2   3  14        0.27       -0.90      2.55 o 
   0   4  14        0.73       -1.74      2.78 o 
   1   4  14        1.40       -2.47      2.55 o 
   2   4  14        5.66        6.17      3.17 o 
   1   5  14       11.74       12.43      3.67 o 
   2   5  14        0.00       -3.56      2.80 o 
                                                 
